# Supplementary material for: Bioinformatic prospecting and phylogenetic analysis reveals 94 undescribed circular bacteriocins and key motifs
Source: BMC Microbiol. 2020 Apr 6;20:77. doi: 10.1186/s12866-020-01772-0 (PMC7132975; doi:10.1186/s12866-020-01772-0)
Supplement: Supplementary file 1 — Additional file 1: Figure S1. Table containing further, detailed information of each circular bacteriocin. [file 12866_2020_1772_MOESM1_ESM.xlsx]

## Sheet: Sheet1
Proposed classification	Subfamily	Isolate	Length (aa)	Polybasic region	Aromatic residues	Genes missing from cluster	Translational coupling	Location	Accession number	Isolation source	Mature sequence
i	Amylocyclicin	Bacillus amyloliquefaciens LL3	64	Y	Y	None	Y	Chromosome	CP002634.1	Korean fermented bibimbap	LASTLGISAAAAKKAIDIIDAASTIASIISLIGIVTGAGAISYAIVATAKTMIKKYGKKYAAAW*
i	Amylocyclicin	Bacillus amyloliquefaciens/velezensis FZB42	64	Y	Y	None	Y	Chromosome	CP000560.1	Plant-pathogen infested soil and its organic material	LASTLGISTAAAKKAIDIIDAASTIASIISLIGIVTGAGAISYAIVATAKTMIKKYGKKYAAAW*
i	Amylocyclicin	Bacillus amyloliquefaciens CMW1	64	Y	Y	None	Y	Chromosome	DF836085	Japanese fermented soybean paste	LASTLGISAAAAKKAIDIIDAASTIASIISLIGIVTGAGAISYAIVATAKTMIKKYGKKYAAAW*
i	Amylocyclicin	Bacillus coagulans B4100	64	Y	Y	None	Y	Chromosome	NZ_LQYH01000022.1	Ricotta cheese, Netherlands	LASTLGISTAAAKKAIDIIDTASTIASIISLIGVVTGAGAISYAVVATAKAMIKKYGKKYAAAW*
i	Amylocyclicin	Bacillus nakamurai NRRL B-41091	64	Y	Y	None	Y	Chromosome	NZ_LSAZ01000001	Soil, Argentina: Tierra Del Fuego National Park	LASTLGISAAAAKKAIDIIDAASTIASIISLIGIVTGAGAISYAIVATAKTMIKKYGKKYAAAW*
i	Amylocyclicin	Bacillus subtilis RC25	64	Y	Y	None	Y	Chromosome	NZ_MZZI01000001	Rhizospheric soil, India:Uttar Pradesh	LASTLGISTAAAKKAIDIIDAASTVASIISLIGIVTGAGAISYAIVATAKTMIKKYGKKYAAAW*
i	Amylocyclicin	Bacillus thuringiensis C15	64	Y	Y	None	Y	Plasmid	NZ_CP021442	Soil, China	FSSTLGISGYAAKKAVDIISAAGDLYAIIGLLGVVTGVGAIGYGIVVTAKTLAKKYGKAYAASW*
i	Amylocyclicin	Bacillus vallismortis DSM 11031	64	Y	Y	None	Y	Chromosome	NZ_CP026362	Soil, USA: Death Valley	LASTLGISTAAAKKAIDIIDAASTVASIISLIGIVTGAGAISYAIVATAKSMIKKYGKKYAAAW*
i	Amylocyclicin	Brochothrix campestris FSL F6-1037/ATCC 43754	66	Y	Y	None	Y	Chromosome	NZ_AODH01000001.1	Soil	LPSVSLAAQFGISHVAAVQIIEIASGTGSIWAIIAIVGGSFGWGVVILAAAKILIKKYGKKQAAVW*
i	Amylocyclicin	Clostridium perfringens JGS1987	64	Y	Y	None	Y	Plasmid	NZ_ABDW01000050.1	Unknown (data unavailable)	LAGMLGVDFYAAKKVIDIVATAGTVASVIGIVAAVAGTGGIGVGILAAAKALAKKYGTKAAATW*
i	Amylocyclicin	Clostridium sp. DSM 8431	64	Y	Y	None	Y	Unknown	NZ_FPBY01000027.1	Bison rumen, USA	LASTLGISSYAAKKVIDIIDAVSTVATIISLATAVIGAGAISAAIVATAKKMIKKYGKKYAAAW*
i	Amylocyclicin	Gracilibacillus boraciitolerans T-16X/JCM 21714	65	Y	Y	None	Y	Chromosome	NZ_BAVS01000004.1	Boron-rich soil, Turkey: Hisarcik, Kutahya Province	LASTLGISAYAAKKAVDIIDAASAVVSIISLIGIVTGGAGAISYAIVATAKYMIRNYGKKYAAAW*
i	Amylocyclicin	Lachnospiraceae bacterium C7	64	Y	Y	Immunity gene	Y	Chromosome	FOPE01000022.1	Rumen of sheep or cattle	LIATLGISAYASKKIIDIISTAGTVWSVVGIVATIAGSGGIGVGVLATAKLLAKKYGRKYAARW*
i	Amylocyclicin	Paenibacillus larvae subsp. pulvifaciens SAG 10367	70	Y	Y	None	Y	Chromosome	NZ_CP020557.1	Honeybee larvae, Chile	LASTLGISTAAAKKAIDIIDAASTIASIISLIGIVTGAGAVSYAIVATAKTMIKKYGKKYAAAW*
i	Amylocyclicin	Sporolactobacillus vineae DSM 21990	64	Y	Y	Immunity gene	Y	Chromosome	NZ_KB899070.1	Vineyard soil, South Korea	LASTLGISTYAAKKAIDLISAASSIYAIIGLIAAIAGGGGIGIGILFTAKALIKKFGKKYAAAW*
i	Amylocyclicin	Staphylococcus aureus 3688STDY6124959	64	Y	Y	None	Y	Plasmid	NZ_FQQX01000012.1	Human, Thailand	LTSTLGISSYAAKKAIDIIAAAGDVAAIVGLIGAVTGAGAIGAGILFTAKKLIKSYGKKYAAAW*
i	Amylocyclicin	Staphylococcus kloosii SNUC 4696	64	Y	Y	Immunity gene	Y	Plasmid	NZ_PZHS01000039.1	Holstein cattle with subclinical mastitis, Canada: Ontario	LANTLGVNIYAAKRAIDIISTAGNVAAIVGLIGAVTGAGVIGAGILFTAKRLIKRFGKKYAASW*
i	Pumilarin	Bacillus pumilus B4107	70	Y	Y	None	Y	Chromosome	NZ_AMDH01000012.1		LAKEFGIPGSVAAVVLNVVEAGGAVTTIVSILTAVGSGGLSLIAAAGKETIRQYLKNEIKKKGRKAVIAW
i	Pumilarin	Bacillus pumilus 51_5il	70	Y	Y	None	Y	Chromosome	NZ_PEKP01000006.1	Lake sludge, Russia: Lake Gorkoye, Novosibirsk region	LAKEFGIPGSVAAVVLNVVEAGGAVTTIVSILTAVGSGGLSLIAAAGKETIRQYLKKQIKKKGRKAVIAW*
i	AS-48	Bacillus safensis Ingolstadt	70	Y	Y	None	Y	Chromosome	NZ_NMQS01000011.1	Pectoralis pouch of human, Germany: Ingolstadt	LAKEFGIPGSVAAVVLNVVEAGGAVTTIISILTAVGSGGLSLIAAAGKETIRQYLKNEIKKKGRKAVIAW*
i	AS-48	Bacillus safensis U14-5	70	Y	Y	None	Y	Chromosome	NZ_CP015607.1	40 - 70m deep water, Antarctica: Lake Untersee	LAKEFGIPGSVAAVVLNVVEAGGAVTTIVSILTAVGSGGLSLIAAAGKETIRQYLKNEIKKKGRKAVIAW*
i	AS-48	Bacillus sp. NMCC46	70	Y	Y	None	Y	Chromosome	NZ_PVQZ01000002.1	Grass root soil, China: Tibet, Lake Namtso, Nagqu	LAKEFGIPGSIAAVVLNVVEAGGAVTTIVSILTAVGSGGLSLIAAAGKETIRQYLKAQIKKKGRKAVIAW*
i	AS-48	Enterococcus faecalis subsp. liquefaciens S-48	70	Y	Y	None	Y	Plasmid	Y12234	Human wound exudate	MAKEFGIPAAVAGTVLNVVEAGGWVTTIVSILTAVGSGGLSLLAAAGRESIKAYLKKEIKKKGKRAVIAW*
i	AS-48	Geobacillus vulcani PSS1	70	Y	Y	None	Y	Chromosome	NZ_JPOI01000001.1	Trunks of dead, steaming trees, USA: Puhimau thermal area	LAKEFGVPAWAAAWILTALDASTTVTAIVSFLTALGTGGLSLIAAAGTMGIKKYLKEELEKRGKQAFIAW*
i	AS-48	Listeria monocytogenes BCW 2997	70	Y	Y	None	Y	Plasmid	NZ_MJNE01000012.1	Unknown (data unavailable)	LAKEFGIPGGVAATVLNIVEAGGWATTILSILTAVGSGGLSLIAAAGKESIKVYLKKQIKKKGRKAVIAW*
i	AS-48	Paenibacillus larvae subsp. larvae ERIC_I AS-48	70	Y	Y	None	Y	Chromosome	NZ_CP019651.1	Honeybee larvae infected with foul brood disease, USA	LAKEFGIPASIAAVVLNIVNAGGAVTTIVSILLAVGSGGLSLLAAAGKETIRQFLKKKIQEKGKRATIAW*
i	AS-48	Paenibacillus larvae subsp. larvae ERIC_IV	70	Y	Y	None	Y	Chromosome	NZ_CP019659.1	Honeybee larvae infected with foul brood disease, USA	MVKEFGVPVAVATTVAKIMEAADWLITGAMILAAIGTGGASLLAAAGKESLKAFLKKKYGEMGARAFTAW*
i	AS-48	Paenibacillus thiaminolyticus BO5	70	Y	Y	None	Y	Chromosome	NZ_QYZD01000033.1	Soil, Russia: Moscow	MVKEFGVPAVAAGAVVKILEGVDWLITGAAILAAIGTGGASLVAAAGKESLKAFLKRKFGEMGKKAFIAW*
i	AS-48/BacA	Enterococcus faecalis 39-5	70	Y	Y	None	Y	Plasmid	D85752	Subgingival scrapings of a patient with periodontitis	MAKEFGIPAAVAGTVLNVVEAGGWVTTIVSNLTAVGSGGLSLLAAAGRESIKAYLKKEIKKKGKRAVIAW*
i	Aureocyclicin 4185	Staphylococcus aureus 4185	60	Y	Y	None	Y	Unknown	KF836421	Mammary secretions from cows with clinical mastitis	LTGLGIGTGMAATIINAISVGLSAATILSLISGVASGGAWVLAGAKQALKEGGKKAGIAF*
i	Bacillocyclin A	Bacillus sp. X1	70	Y	Y	None	Y	Chromosome	NZ_CP008855.1	Unknown (data unavailable)	LAKEFGVPSAVGSVVAWYLDLGAAASIIIGLLTGFLSGGLGLIAAAGRETLKAFLLAELRKRGTKAFVAW*
i	Bacillocyclin A	Clavibacter michiganensis CF11	70	Y	Y	2nd membrane/stage II sporulation protein M gene	Y	Chromosome	NZ_JROD01000013.1	Soil under deciduous wood, China: Shangyangchang Ditch	LAQQFGIPSAVGGTILNLATAGGTAATIVGILVGLGSGGLGLLAAAGRETIKQFLLNEIKKKGRKAVIAW*
i	Bacillocyclin A	Paenibacillus chondroitinus NBRC 15376	70	Y	Y	None	Y	Chromosome	NZ_BILW01000009.1	Soil, USA	LAKEFGVPAVVGNALVQALDWGLTAATIASIIGAFITGGLSIVAAAGTTALKTYLRNKLAEMGTKAFVAW*
i	Bacillocyclin A	Paenibacillus ferrarius CY1	70	Y	Y	None	Y	Chromosome	MBTG01000027.1	Iron mineral soil, China: Zhangjiajie, Yuanjiajie Mountain	LAKEFGIPAVVGNALVQALDWGLTAATIVSIIGAFITGGLSIVAAAGTTALKTYLRNKLTEMGTKAFVAW*
i	Bacillocyclin A	Paeniclostridium sordellii JGS6956	70	Y	Y	None	Y	Plasmid	NZ_CDNN01000009.1	Veterinary isolate, USA: Iowa State University	LVKEFGIPAAGASGLLWYLDAGSSAATIVGFLTGLASGGLSLIYAAGRQTIKAYLRREIRKRGRKAVIAW*
i	Carnocyclin A	Carnobacterium maltaromaticum UAL307	60	Y	Y	None	Y	Unknown	EU624394	Fresh pork meat	LVAYGIAQGTAEKVVSLINAGLTVGSIISILGGVTVGLSGVFTAVKAAIAKQGIKKAIQL*
i	Carnocyclin A	Enterococcus faecalis AZ19	60	Y	Y	None	Y	Unknown	NZ_AYLU01000046.1	Freshwater near wastewater treatment plant, USA: Arizona	LVAYGIAQGVAEKIVGLINAGLTVGSIISIIGGATAGLAGVFAAVKAAIAKQGIKKAIQL*
i	Circularin A	Aerococcus urinaeequi CCUG28094	69	Y	Y	None	Y	Chromosome	NZ_CP014162.1	Horse urine	VAAALGIPTAVATTVVNVILGAGTLVTVLGIISSVASGGATTIMTIGWAAFKKTVQNLAKKSMASAIAY*
i	Circularin A	Anaerobranca gottschalkii DSM 13577	70	Y	Y	None	Y	Unknown	NZ_FOIF01000075.1	Hot water inlet, Kenya: Lake Bogoria	LAALLGIPTATAMTIVNIILNAGTLATVLIALATVLSSGATSILLLGWSTIKAEVIRRVALYGTLNAAIY*
i	Circularin A	Bacillus cereus BCE-01	70	Y	Y	None. Contains 2 structural genes	Y	Chromosome	NZ_MVPV01000042.1	Human with food poisoning, China: Zhejiang Hangzhou	VASKLSISKGVAAGVVSTVLNAGTLITAIGAVTVALSGGIDAILEVGWATFVATVKEQAAKRGTAGAVAW*
i	Circularin A	Bacillus coagulans XZL4	70	Y	Y	2nd membrane/stage II sporulation protein M gene	Y	Chromosome	NZ_AFWM01000208.1	Unknown (data unavailable)	VASKFHVSAGIASGVVTAVLHAGTIASIIGAVTVVMSGGVDAILDMGWTSFIAEVKHLAKEYGKKRAIAW*
i	Circularin A	Bacillus thuringiensis AFS079576	70	Y	Y	None. Contains 2 structural genes	Y	Plasmid	NZ_NUXU01000032.1	Plant core, USA: North Carolina	VASKLSISKGVAAGVVSTVLNAGTLITAIGAVTVALSGGIDAILEVGWATFVATVKEQAAKRGTAGAVAW*
i	Circularin A	Caldicellulosiruptor danielii Wai35.B1	71	Y	Y	None	Y	Chromosome	NZ_LACM01000001.1	Hot spring, New Zealand: Waimangu	VAATLGIPETIATTVVNIILTGSTIVSIIIALTSILTAGISAILAEGGWVAFVNLVKSKVAQLGLRGAILW*
i	Circularin A	Clostridium beijerinckii ATCC 25752	69	Y	Y	None	Y	Chromosome	AJ566621.1	Samples of soil, rotted wood, vegetable seeds	VAGALGVQTAAATTIVNVILNAGTLVTVLGIIASIASGGAGTLMTIGWATFKATVQKLAKQSMARAIAY*
i	Circularin A	Enterococcus villorum F1129D	70	Y	Y	2nd membrane/stage II sporulation protein M gene	Y	Chromosome	NZ_MJEA01000008.1	Cattle feces, Canada: Lethbridge	VASKFNISQGIATGIVTTVLNAGTVLAVIGAVTVALSGGIDAILEVGWTAFIAEVKEQAAARGTAGAAAW*
i	Circularin A	Lachnobacterium bovis DSM 14045	69	Y	Y	None	Y	Chromosome	NZ_FNPG01000006.1	Bovine rumen fluid, Canada: Alberta, Canada	VAAQLGVTSAVATTVVNVVLKAGTLVTVLGILGSIASGGAGTLMTMGWTAFKATVKRLAKKSMARAIAW*
i	Circularin A	Lactobacillus murinus EF-1	69	Y	Y	None	Y	Chromosome	NZ_MPSN01000002.1	Rat feces, USA: Urbana, Illinois	VAGTLGIPAATATTVVNIILNAGTLVTVLGIISAIASNGATAILTAGWAGFKATVKALAKKSMAKAIAY*
i	Circularin A	Streptococcus suis YS111	69	Y	Y	None	Y	Chromosome	NZ_ASBT01000079.1	Healthy pigs, China: Beijing	VAAALGVPSAVASTVVNVILGAGTAVTILGIISSIASGGATTLLTVGWAGFKATVQRLAKQSMARAIAY*
i	Enterocin NKR-5-3B	Bacillus muralis DSM 16288	64	Y	Y	None	Y	Chromosome	NZ_LMBV01000010.1	Mural paintings, Germany	LAANLGISTAVAGKIITVIDTYSTIATIVSLASIIVGYGVISTALVITAKKVISKYGKGYATTW*
i	Enterocin NKR-5-3B	Bacillus sp. AFS088145	64	Y	Y	None	Y	Chromosome	NZ_NUUX01000006.1	Soybean core, USA: Iowa	LAANLGISTTVAGKVITIIDTFSTITTIISLVAIIVGYGVISTALVITAKKIISKYGKGYATTW*
i	Enterocin NKR-5-3B	Bacillus sp. NFR08	64	Y	Y	Possibly none. Cluster is split up	N	Chromosome	NZ_QPJG01000006.1	Switchgrass roots from native prairies	LAANLGLSTSVAGKVITIIDTFSTITTIISLVAIIVGYGVISTALVITAKKIISKYGKGYATTW*
i	Enterocin NKR-5-3B	Enterococcus faecium E8172	64	Y	Y	Unsure. Linked to linked to sugar phosphotransferase	Y	Plasmid	LR135373.1	Unknown (data unavailable)	LSANIGISSYAAKKVIDIINTGSTVATIISIVAAVVGGGLITAGIVATAKSLIKKYGAKYAAAW*
i	Enterocin NKR-5-3B	Enterococcus faecium IHC105	64	Y	Y	Unsure. Linked to linked to sugar phosphotransferase	Y	Unknown	NZ_QOIU01000073.1	Clinical sample from human stool, USA: Utah	LSANIGISSYAAKKVIDIINTGSTVATIISIVAAVVGGGLITAGIVATAKSLIKKYGAKYAAAW*
i	Enterocin NKR-5-3B	Enterococcus faecium NKR-5-3B	64	Y	Y	None	Y	Unknown	LC068607	Thai fermented fish (Pla-ra)	LTANLGISSYAAKKVIDIINTGSAVATIIALVTAVVGGGLITAGIVATAKSLIKKYGAKYAAAW*
i	Enterocin NKR-5-3B	Enterococcus thailandicus a523	64	Y	Y	None	Y	Chromosome	NZ_CP023074.1	Raw sewage water, Canada: Ottawa	LTANLGISSYAAKKVIDIINTGSAVATIIALVTAVVGGGLITAGIVATAKSLIKKYGAKYAAAW*
i	Enterocin NKR-5-3B	Garciella nitratireducens DSM 15102	64	Y	Y	None	N	Chromosome	NZ_FUWV01000009.1	Separator tank, Mexico: Gulf of Mexico, Tabasco, SAMIII oilfield	LASMLGISTVAAKKVIDIIDTASTVATIISLIGVIVGVGGITAGLVTTAKAMIKKYGKKYATMW*
i	Enterocin NKR-5-3B	Kurthia sibirica ATCC 49154	64	Y	Y	None	Y	Plasmid	NZ_QFVR01000034.1	Stomach/intestinal contents of woolly mammoth, Russia: Siberia	LAANLGISTAVATKIITIIDTYSTVTTIISLVGLLVGYGVFTTALVATAKTVISKYGKKYAVTW*
i	Enterocin NKR-5-3B	Marinitoga piezophila KA3	64	Y	Y	None	Y	Chromosome	NC_016751.1	Deep-sea hydrothermal vent chimney, Pacific Ocean	LASMLGISKHAAEKVIDIIDTFSTVTTIISIITAVIGAGAITAGLVAVAKKMIKKYGKRYATMW*
i	Enterocin NKR-5-3B	Marinitoga sp. 1197	64	Y	Y	None	Y	Chromosome	AZAY01000016.1	Unknown (data unavailable	LASMLGISTYAAKKVIDIIDTFSTIATIISIVTAIIGTEAITAGIVAVAKKMIKKYGKKYATMW*
i	Garvicin ML	Lactococcus garvieae DCC43	60	Y	Y	None	Y	Chromosome	NZ_AMQS01000001	Mallard duck intestines	LVATGMAAGVAKTIVNAVSAGMDIATALSLFSGAFTAAGGIMALIKKYAQKKLWKQLIAA*
i	Garvicin ML	Lactococcus raffinolactis ATCC 43920	61	Y	Y	None	Y	Plasmid	NZ_JXJY01000033.1	Raw milk	LVATGMGAGTAASVVDAIFGGLTIASALSLYAGLAGGAAWFLENGLKTLIKWAGKRTIISW*
i	Krulwicyclin A	Bacillus krulwichiae AM31D	55	Y	N	None	Y	Chromosome	NZ_CP020814.1	Aromatic compound contaminated garden soil, Japan: Ibaraki	LVALGIPKTAAEVAASMVDAGMAIGSIVTMLSGLGVGLAALRMALRAEGKKAIVA*
i	Krulwicyclin A	Virgibacillus proomii V-P	55	Y	N	None	Y	Chromosome	NZ_FUFN01000010.1	Unknown (data unavailable)	LVALGIPQSAAKVAANMVDAGMAIGSIVTMLSGMGVGLAALRMALRKSGKKAIVG*
i	Lactocyclicin Q	Lactococcus sp. QU 12	61	Y	Y	None	Unknown	Unknown	AB462499.1	Cheese	LIDHLGAPRWAVDTILGAIAVGNLASWVLALVPGPGWAVKAGLATAAAIVKHQGKAAAAAW*
i	Leucocyclicin Q	Bacillus toyonensis AFS089278	61	Y	Y	None	Y	Plasmid	NZ_NVPH01000017.1	Plant core, USA: North Carolina	LINKLGISKSLAQDILTAIAVGNVASWLLVLIPGPGWATKAAISAAEIIVETSGEAAAVAY*
i	Leucocyclicin Q	Leuconostoc mesenteroides TK41401	61	Y	Y	None	Y	Unknown	AB795997.1	Japanese pickles	LVNQLGISKSLANTILGAIAVGNLASWLLALVPGPGWATKAALATAETIVKHEGKAAAIAW*
i	N/A	Clostridium polysaccharolyticum DSM 1801	64	Y	Y	Cluster interrupted by mobile genetic elements	N	Unknown	NZ_FOHN01000045.1	Sheep rumen, South Africa: Pretoria	VVAQLGVTTAAATKIIDIIDAGSTALTIISILGTVVGAGAVSYGFVVAAKAMIKKVGKKLAITW*
i	N/A	Lachnospiraceae bacterium 3-1 acPFp	64	Y	Y	Cluster interrupted by mobile genetic elements	Y	Chromosome	NZ_KE159571.1	Mouse ceca, USA: Birmingham, Alabama	LASMLPISSAAAMKVIDIIDAGSTIATIVSLVAAVVGAGVVSTGIIATAKALIKKYGKKYAAAW*
i	Thermocin 458	Geobacillus stearothermophilus DSM 458	70	Y	Y	None	Y	Chromosome	NZ_CP016552.1	Sugar beat extraction, factory, Austria	VAGTLGVSQSIATTVVSIVLTGSTLISIILGITAILSGGVDAILEIGWSAFVATVKKIVAERGKAAAIAW*
i	Uberolysin	Alicyclobacillus mali NBRC 102425	70	Y	Y	2nd membrane/stage II sporulation protein M gene	N	Chromosome	NZ_BCSG01000017.1	Acidic beverage, Japan	VASSLGVGPWLASKIVALINTMGWGVLGASIITALLSGGSLVAWDAAADYIVATVMNYLRQNAWAKAVAW*
i	Uberolysin	Bacillus cereus AFS027647	70	Y	Y	None	Y	Chromosome	NZ_NUAN01000091.1	Plant core, USA: North Carolina	AASYFDIRYSLASKVVDAIDAVGWGVVAASTIAAIISAGGLAVSSAIIDYGVITIKNYLSRNLKAQAVAW*
i	Uberolysin	Bacillus sp. MSP13	70	Y	Y	None	N	Chromosome	NZ_JXAQ01000014.1	Salt crystallizer pond, India: Rann of Kutch, Gujarat	VAGVLSVDKGVATKVVNAVDAAGWAFVGGSTLLAIISGGTLSAASISIDALIYTIKNYLKRSLKAQAIAW*
i	Uberolysin	Bacillus vallismortis TD3	70	Y	Y	None	N	Chromosome	NZ_NXEM01000024.1	Saltern sediments, India: Tuticorin, Tamilnadu	VAGVLSVDKGVATKVVNAVDAAGWAFVGGSTLLAIISGGTLSAASISIDALIYTIKNYLKRSLKAQAIAW*
i	Uberolysin	Bacillus weihenstephanensis SDA_NFFE664	70	Y	Y	None. Contains 3 structural genes	Y	Plasmid	NZ_FMBF01000026.1	Dairy environment, Sweden	AASYFGIRTGLAKQVVNAVDAVGWGIVAASTIAAIISAGGLAVSSAIIDFGVITIKNYLSRNLKAQAVAW*
i	Uberolysin	Kyrpidia spormannii EA-1	70	Y	Y	2nd membrane/stage II sporulation protein M gene	N	Chromosome	NZ_CP024955.1	Hydrothermal systems, Portugal: Sao Miguel	LMGFLGVGNWVAQQIVSLINQFGWAIITMSIITTILSGGSLSVWTASADYIVAVVLNYLKRNLWLQAIAW*
i	Uberolysin	Lachnotalea glycerini DSM 28816	70	Y	Y	None	Y	Chromosome	NZ_QICS01000004.1	Deep anoxic groundwater, Netherlands: Diepenveen	LAGYLGIASGIAQKVVDAIDWGGAAFVVLSILGTVMSAGALGAASASIDFIILTVKSYISRSLKAQAVVW*
i	Uberolysin	Paenibacillaceae bacterium JTherm	70	Y	Y	None	Y	Chromosome	MOXJ01000004.1	Cultivated compost inoculum, USA: California	LMGFLGVGKALAEQIVNVIDTVGWGAVAFSIIATILSAGSLSVASATIDFIIITVKEYIKRNLKAQAIVW*
i	Uberolysin	Paenibacillus larvae subsp. larvae ERIC_I	70	Y	Y	None	Y	Chromosome	NZ_CP019651.1	Honeybee larvae infected with foul brood disease, USA	IAGYLGISTGMAKKIVDVIDAAGWAFVAVSTIMAILSAGGLAVTSAMVDYAIIYVKDLLKRNLKAQAIVW*
i	Uberolysin	Paenibacillus larvae subsp. pulvifaciens CCM 38	70	Y	Y	None	Y	Chromosome	NZ_CP020327.1	Honeybee larvae	IAGYLGFSTGMAKKIVDVIDAAGWAFVAVSTIMAILSAGGLAVTSAMIDYAIINVKYLLKRNLKAQAIVW*
i	Uberolysin	Paenibacillus larvae subsp. pulvifaciens SAG 10367	64	Y	Y	None	Y	Chromosome	NZ_CP020557.1	Honeybee larvae, Chile	IAGYLGFSTGMAKKIVDVIDAAGWAFVAVSTIMAILSAGGLAVTSAMIDYAIINVKDLLKRNLKAQAIVW*
i	Uberolysin	Staphylococcus epidermidis AU23	70	Y	Y	None	Y	Plasmid	LNUS01000004.1	Healthy nares of human, Denmark	LAGYLGISSGAAKNIVNAIDWGGTAATVGSVILAVTSGGSAAPASVAVDSIILTVKNYLKKNEKAQAVTW*
i	Uberolysin	Streptococcus uberis 42	70	Y	Y	None	Y	Chromosome	DQ650653	Mammary secretions from cows with clinical mastitis	LAGYTGIASGTAKKVVDAIDKGAAAFVIISIISTVISAGALGAVSASADFIILTVKNYISRNLKAQAVIW*
i	Uberolysin	Streptococcus uberis NCTC 4674	70	Y	Y	None	Y	Chromosome	NZ_LS483408.1	Human mammary gland with mastitis, United Kingdom: London	LAGYTGIASGAAKKVVDAIDKGAAAFVIISIISTVISAGALGAVSASADFIILTVKNYISRNLKAQAVIW*
i	Venezuelacyclin A	Kitasatospora sp. MY 5-36	66	Y	Y	Several	Y	Unknown	NZ_LFVW01000005.1	Soil, China: Zijin Mountain, Nanjing	ATTPDVLTGYFGLEYKSADRVLTAIEAGTDVAAALSLFGGVTAAGGVAMWMLKKAITAGGRRAIIA*
i	Venezuelacyclin A	Streptomyces incarnatus NRRL 8089	67	Y	Y	No immunity gene identified	Y	Chromosome	CP011497.1	Soil, Japan: Okayama	ALSAPDALTSYFGLSTVAANRVFDAIEAGTDVATALSVLGGVTAAGGLGLWMLKKAIAAGGRRAVIA*
i	Venezuelacyclin A	Streptomyces natalensis ATCC 27448	67	Y	Y	No immunity gene identified	Y	Chromosome	NZ_JRKI01000009.1	Soil, South Africa: Pietermaritzburg	ALSAPDALTSYFGLSTAAANKAFDAIMAGTDIASALAMFGGVTAAGGIGLWILKKAIARAGRTAAVA*
i	Venezuelacyclin A	Streptomyces pathocidini NRRL B-24287	66	Y	Y	ABC transporter and ABC-II transporter	Y	Unknown	NZ_LIQY01000517.1	Unknown (data unavailable)	ATTPNVLTGYFGLTGATANRVLNAIEAGTDIAAALSVLGGVSAAGGVAMWMLKQAIAKGGRKAVVA*
i	Venezuelacyclin A	Streptomyces sp. MUSC 14	67	Y	Y	No immunity gene identified	Y	Chromosome	NZ_MLYN01000035.1	Mangroves, Malaysia	ALSAPDALGSYFGLSTVSANRVFDAIEAGTDVATALSVLGGVTAAGGLGLWMLKKAIAAGGKKAVIA*
i	Venezuelacyclin A	Streptomyces venezuelae CB02056	66	Y	Y	No immunity gene identified	Y	Chromosome	NZ_LIPD01000011.1	Soil, China: Wuliangshan, Yunnnan Province	ATTPDVLTGYFGLECKSADRVLTAIEAGTDVAAALSLFGGVTAAGGVAMWMLKKAITAGGRRAIIA*
i	Venezuelacyclin A	Streptomyces xanthocidicus MMS17-GH009	66	Y	Y	No immunity gene identified	Y	Chromosome	NZ_QVIG01000001.1	Soil, South Korea: Gapha mountain	ATTPDVLTGYFGLEYKSADRVLTAIEAGTDVAAALSLFGGVTAAGGVAMWMLKKAITAGGRRAIIA*
ii	Alkalicyclin	Alkalibacterium AK22	58	N	N	None	Y	Unknown	NZ_JANL01000003.1	Lonar Lake, India	ILFVADLFGIPFTTDIVDQVWGYIEGGAGTVTAISWVLGVTIPAWAVPIIGAVGVVSA*
ii	Alkalicyclin	Gemella cuniculi DSM 15828	58	Y	Y	ABC transporter and ABC-II transporter permease	N	Chromosome	NZ_KE384431.1	Submandibular abscess of a lop-eared rabbit, UK	VYFIAGKLGITLAPGWYEKLVNYISAGGGAVDGVAMILGITLPGWAITVIGAFGLVSA*
ii	Butyrivibriocin AR10	Butyrivibrio fibrisolvens AR10	58	One residue	Y	None	Y	Chromosome	AF076529.2	Cow/sheep rumen	IYFIADKMGIQLAPAWYQDIVNWVSAGGTLTTGFAIIVGVTVPAWIAEAAAAFGIASA*
ii	Butyrivibriocin AR10	Butyrivibrio sp. M55	58	One residue	Y	None	Y	Chromosome	NZ_FPCD01000027.1	Unknown (data unavailable)	IYFIADKMGIQLAPAWYQDIVNWVSAGGTLTTGFAIFVGVTVPAWIAEAAAAFGIASA*
ii	Paracyclicin	Lactobacillus paracasei FAM18168	58	Y	Y	None	Y	Plasmid	NZ_LKFT01000113.1	Milk, Switzerland	IYFIANKLGIHLAPGWYQDMVNYVSAGGSLAGAFSVVAGVTLPAWIVPIATAFGAVSA*
ii	Paracyclicin	Lactobacillus paracasei subsp. paracasei JCM 8130	58	Y	Y	None	Y	Plasmid	NZ_AP012542	Milk	IYFIANKLGIHLAPGWYQDMVNYVSAGGSLAGAFSVVAGVTLPAWIVPIATAFGAVSA*
ii	Streptocyclin	Staphylococcus felis F21	58	Y	Y	None	Y	Unknown	QKYA01000195.1	Clinical urine sample from cat, Australia	VTWVLDKFGIKIGTPTINEIINYVANGGAIVTAFAVIAGITLPAWVGPAVAAFGTTAA*
ii	Streptocyclin	Staphylococcus felis F9	58	Y	Y	None	Y	Unknown	NZ_QKXQ01000363.1	Clinical urine sample from cat, Australia	VTWVLDKFGIKIGTPTINEIINYVANGGAIVTAFAVIAGITLPAWVGPAVAAFATTAA*
ii	Streptocyclin	Staphylococcus xylosus INIFAP 004-15	58	One residue	Y	None	Y	Plasmid	NZ_PIZN01000019.1	Rhipicephalus microplus, Mexico	VTWVLSKFGINIGTPTMNEIINYVANGGSIVTAFAVIAGITIPAWVGPVVAAFGATAA*
ii	Streptocyclin	Streptococcus cristatus 787_SOLI	58	Y	Y	None	Y	Chromosome	NZ_JUSY01000004.1	Clinical isolate from human, USA: Washington	IYWICGKFGIRLAPGWYQDIVDFVSAGGSIVDAFAIIAGITLPAWIAPVLAGFGVVSA*
ii	Streptocyclin	Streptococcus gordonii BCA7	58	Y	Y	None	Y	Chromosome	RJOW01000031.1	Dental plaque from human, USA: Florida	IYWICGKFGIRLAPGWYQDIVDFVSAGGSIVDAFAIIAGITLPAWIAPVLAGFGVVSA*
ii	Streptocyclin	Streptococcus mitis KCOM 1350	58	One residue	Y	None	Y	Chromosome	NZ_CP012646.1	Oral cavity of human with mandibular osteomyelitis, Korea: Gwangju	IYWVCGKFGIELAPGWYQDIVDFVSSGGTIVEAFAAVAGVTLPAWVGPILAAFGLASA*
ii	Streptocyclin	Streptococcus pneumoniae UoS2029	58	One residue	Y	None	Y	Chromosome	NZ_FYLB01000039.1	Human Nasopharynx, UK	IYWVCGKFGIELAPGWYQDIVDFVSSGGTIVEAFAAVAGVTLPAWVGPVLAAFGLASA*
ii	Streptocyclin	Streptococcus pneumoniae Zo 18m39-2	58	One residue	Y	None	Y	Chromosome	PHTT01000179.1	Human Nasopharynx, South Africa: Zola	IYWVCGKFGIELAPGWYQDIVDFVSSGGTIVEAFAAVAGVTLPAWVGPVLAAFGLASA*
ii	Streptocyclin	Streptococcus sp. CCH8-G7	58	Y	Y	None	Y	Chromosome	NZ_LSJE01000063.1	Hospital shower hose, USA: Ohio	IYWICGKFGIRLAPGWYQDIVDFVSAGGSIVDAFAIIAGITLPAWIAPVLAGFGVVSA*
ii	Streptocyclin	Streptococcus sp. OBRC6	58	Y	Y	None	Y	Chromosome	NZ_JACR01000025.1	Human microbiome	IYWICGKFGIRLAPGWYQDIVDFVSAGGSIVDAFAIFAGVTLPAWVVPILAGFGVVSA*
ii	Streptocyclin	Streptococcus thermophilus NCTC 12958	58	Y	Y	None	Y	Chromosome	NZ_LS483339.1	Milk	IYWICGKFGIRLAPGWYQDIVDFVSAGGSIVDAFAIIAGITLPAWVAPVLAGFGVVSA*
ii	Streptocyclin	Trichococcus alkaliphilus B5	58	Y	Y	Membrane protein and ABC-II transporter permease	Y	Chromosome	NZ_PXZT01000014.1	Soil, China: Zoige Wetland	IYYVADLFGVSLAPVTIRKMVDFMSGGGTLVGAFAFFAGITLPAWVGSITFAMGIWSA*
ii	Gassericin/acidocin	Lactobacillus acidophilus M46	58	Y	Y	None	Y	Plasmid	KP728900.1	Human dental plaque	IYWIADQFGIHLATGTARKLLDAVASGASLGTAFAAILGVTLPAWALAAAGALGATAA*
ii	Gassericin/acidocin	Lactobacillus gasseri LA39	58	Y	Y	None	Y	Plasmid	AB436615.1	Human infant feces	IYWIADQFGIHLATGTARKLLDAMASGASLGTAFAAILGVTLPAWALAAAGALGATAA*
ii	N/A	Bacillus pumilus GM3FR	58	Y	Y	Possibly none. Cluster is split up	Y	Chromosome	MKZN01000004.1	Surface sterilised aerial plant tissues of Festuca rubra L	IGLIADFFGIKIAADWYRQLTDWLAAGGSLTTFAAIVMGVTLPAWLAAAATALGAYAA*
ii	N/A	Bacillus thuringiensis serovar indiana HD521	58	Y	Y	ABC transporter and ABC-II transporter permease	Y	Plasmid	NZ_CP010107.1	Soil, USA	INFICDQMGITISGPTWRKLTDWVAAGGSLGTGFALIVGITLPAWILEAAAAFGIYAA*
ii	N/A	Paeniclostridium sordellii R26833	58	Y	Y	ABC transporter and ABC-II transporter permease	Y	Unknown	NZ_CELG01000010.1	Human blood, UK	IYFIADKMGITLSTKMYRDIVDAVSAGGSIAGAFSLIVGVTLPGWLVVAAAGFGLTSA*
ii	Plantaricyclin/plantacyclin	Lactobacillus nodensis DSM 19682	58	Y	Y	None	Y	Chromosome	NZ_BCWC01000002.1	Japanese pickles, Japan: Tochigi prefecture, Utsunomiya city	VIWIAGLFGIHLDNSLESKLVSGILNGGSAAGVFAAMLGITLPAWAAAAATAMGATAA*
ii	Plantaricyclin/plantacyclin	Lactobacillus pentosus KCA1	58	Y	Y	plcC-like gene	Y	Chromosome	AKAO01000012.1	Vaginal isolate from healthy premenopausal woman	IVWLANKFGVHLTNHLTNSILNAVSNGSSLGSAFAVIAGVTLPGWAVAAVGALGATAA*
ii	Plantaricyclin/plantacyclin	Lactobacillus plantarum B21	58	Y	Y	None	Y	Plasmid	NZ_CP025732.1	Vietnamese sausage (nem chua)	IVWIARQFGVHLTTKLTQKALDLLSSGASLGTVAAVILGVTLPGWAVAAAGALGGTAA*
ii	Plantaricyclin/plantacyclin	Lactobacillus plantarum B31	58	Y	Y	None	Y	Plasmid	WO 2016/176729 Al	Vietnamese sausage (nem chua)	IVWIAKQFGVHLTTSLTQKALDLLSAGSSLGTVAAAVLGVTLPAWAVAAAGALGGTAA*
ii	Plantaricyclin/plantacyclin	Lactobacillus plantarum B33	58	Y	Y	None	Y	Plasmid	WO 2016/176729 Al	Vietnamese sausage (nem chua)	IVWIAKQFGVHLTTSLTQKALDLLSAGSSLGTVAAAVLGVTLPAWAVAAAGALGGTAA*
ii	Plantaricyclin/plantacyclin	Lactobacillus plantarum NI326	58	Y	Y	None	Y	Plasmid	NZ_NDXC01000075.1	Olives from English Market, Ireland: Cork	IVWIAKQFGVHLTTSLTQKALDLLSAGSSLGTVAAAVLGVTLPAWAVAAAGALGGTAA*
	0.754237
	118
