# Supplementary material for: Bioinformatic prospecting and phylogenetic analysis reveals 94 undescribed circular bacteriocins and key motifs
Source: BMC Microbiol. 2020 Apr 6;20:77. doi: 10.1186/s12866-020-01772-0 (PMC7132975; doi:10.1186/s12866-020-01772-0)
Supplement: Supplementary file 3 — Additional file 3: Figure S3. Raw data of hydrophobicity scores from each bacteriocin. [file 12866_2020_1772_MOESM3_ESM.xlsx]

## Sheet: IIc_i
Sequence	GIAFLTGLGIGTGMAATIINAISVGLSAATILSLISGVASGGAWVLAGAKQALKEGGKKAGIAFLTGL	LIAALVATGMAAGVAKTIVNAVSAGMDIATALSLFSGAFTAAGGIMALIKKYAQKKLWKQLIAALVAT	IISWLVATGMGAGTAASVVDAIFGGLTIASALSLYAGLAGGAAWFLENGLKTLIKWAGKRTIISWLVAT	AIVALVALGIPKTAAEVAASMVDAGMAIGSIVTMLSGLGVGLAALRMALRAEGKKAIVALVAL	AIVGLVALGIPQSAAKVAANMVDAGMAIGSIVTMLSGMGVGLAALRMALRKSGKKAIVGLVAL	AIQLLVAYGIAQGVAEKIVGLINAGLTVGSIISIIGGATAGLAGVFAAVKAAIAKQGIKKAIQLLVAY	AIQLLVAYGIAQGTAEKVVSLINAGLTVGSIISILGGVTVGLSGVFTAVKAAIAKQGIKKAIQLLVAY	AVAYLINKLGISKSLAQDILTAIAVGNVASWLLVLIPGPGWATKAAISAAEIIVETSGEAAAVAYLINK	AIAWLVNQLGISKSLANTILGAIAVGNLASWLLALVPGPGWATKAALATAETIVKHEGKAAAIAWLVNQ	AAAWLIDHLGAPRWAVDTILGAIAVGNLASWVLALVPGPGWAVKAGLATAAAIVKHQGKAAAAAWLIDH	AIAYVAGTLGIPAATATTVVNIILNAGTLVTVLGIISAIASNGATAILTAGWAGFKATVKALAKKSMAKAIAYVAGT	AIAYVAAALGIPTAVATTVVNVILGAGTLVTVLGIISSVASGGATTIMTIGWAAFKKTVQNLAKKSMASAIAYVAAA	AIAYVAAALGVPSAVASTVVNVILGAGTAVTILGIISSIASGGATTLLTVGWAGFKATVQRLAKQSMARAIAYVAAA	AIAWVAAQLGVTSAVATTVVNVVLKAGTLVTVLGILGSIASGGAGTLMTMGWTAFKATVKRLAKKSMARAIAWVAAQ	AIAYVAGALGVQTAAATTIVNVILNAGTLVTVLGIIASIASGGAGTLMTIGWATFKATVQKLAKQSMARAIAYVAGA	AAIYLAALLGIPTATAMTIVNIILNAGTLATVLIALATVLSSGATSILLLGWSTIKAEVIRRVALYGTLNAAIYLAAL	AILWVAATLGIPETIATTVVNIILTGSTIVSIIIALTSILTAGISAILAEGGWVAFVNLVKSKVAQLGLRGAILWVAAT	AVAWVASKLSISKGVAAGVVSTVLNAGTLITAIGAVTVALSGGIDAILEVGWATFVATVKEQAAKRGTAGAVAWVASK	AVAWVASKLSISKGVAAGVVSTVLNAGTLITAIGAVTVALSGGIDAILEVGWATFVATVKEQAAKRGTAGAVAWVASK	AIAWVASKFHVSAGIASGVVTAVLHAGTIASIIGAVTVVMSGGVDAILDMGWTSFIAEVKHLAKEYGKKRAIAWVASK	AAAWVASKFNISQGIATGIVTTVLNAGTVLAVIGAVTVALSGGIDAILEVGWTAFIAEVKEQAAARGTAGAAAWVASK	VIAWLVKEFGIPAAGASGLLWYLDAGSSAATIVGFLTGLASGGLSLIYAAGRQTIKAYLRREIRKRGRKAVIAWLVKE	FVAWLAKEFGVPSAVGSVVAWYLDLGAAASIIIGLLTGFLSGGLGLIAAAGRETLKAFLLAELRKRGTKAFVAWLAKE	FVAWLAKEFGVPAVVGNALVQALDWGLTAATIASIIGAFITGGLSIVAAAGTTALKTYLRNKLAEMGTKAFVAWLAKE	FVAWLAKEFGIPAVVGNALVQALDWGLTAATIVSIIGAFITGGLSIVAAAGTTALKTYLRNKLTEMGTKAFVAWLAKE	VIAWLAQQFGIPSAVGGTILNLATAGGTAATIVGILVGLGSGGLGLLAAAGRETIKQFLLNEIKKKGRKAVIAWLAQQ	VIAWLAKEFGIPGGVAATVLNIVEAGGWATTILSILTAVGSGGLSLIAAAGKESIKVYLKKQIKKKGRKAVIAWLAKE	VIAWLAKEFGIPGSVAAVVLNVVEAGGAVTTIISILTAVGSGGLSLIAAAGKETIRQYLKNEIKKKGRKAVIAWLAKE	VIAWLAKEFGIPGSVAAVVLNVVEAGGAVTTIVSILTAVGSGGLSLIAAAGKETIRQYLKNEIKKKGRKAVIAWLAKE	VIAWLAKEFGIPGSVAAVVLNVVEAGGAVTTIVSILTAVGSGGLSLIAAAGKETIRQYLKKQIKKKGRKAVIAWLAKE	TIAWLAKEFGIPASIAAVVLNIVNAGGAVTTIVSILLAVGSGGLSLLAAAGKETIRQFLKKKIQEKGKRATIAWLAKE	VIAWLAKEFGIPGSIAAVVLNVVEAGGAVTTIVSILTAVGSGGLSLIAAAGKETIRQYLKAQIKKKGRKAVIAWLAKE	FTAWMVKEFGVPVAVATTVAKIMEAADWLITGAMILAAIGTGGASLLAAAGKESLKAFLKKKYGEMGARAFTAWMVKE	FIAWMVKEFGVPAVAAGAVVKILEGVDWLITGAAILAAIGTGGASLVAAAGKESLKAFLKRKFGEMGKKAFIAWMVKE	VIAWMAKEFGIPAAVAGTVLNVVEAGGWVTTIVSILTAVGSGGLSLLAAAGRESIKAYLKKEIKKKGKRAVIAWMAKE	VIAWMAKEFGIPAAVAGTVLNVVEAGGWVTTIVSNLTAVGSGGLSLLAAAGRESIKAYLKKEIKKKGKRAVIAWMAKE	FIAWLAKEFGVPAWAAAWILTALDASTTVTAIVSFLTALGTGGLSLIAAAGTMGIKKYLKEELEKRGKQAFIAWLAKE	AVAWVASSLGVGPWLASKIVALINTMGWGVLGASIITALLSGGSLVAWDAAADYIVATVMNYLRQNAWAKAVAWVASS	AIAWLMGFLGVGNWVAQQIVSLINQFGWAIITMSIITTILSGGSLSVWTASADYIVAVVLNYLKRNLWLQAIAWLMGF	AIVWLMGFLGVGKALAEQIVNVIDTVGWGAVAFSIIATILSAGSLSVASATIDFIIITVKEYIKRNLKAQAIVWLMGF	AIAWVAGVLSVDKGVATKVVNAVDAAGWAFVGGSTLLAIISGGTLSAASISIDALIYTIKNYLKRSLKAQAIAWVAGV	AIAWVAGVLSVDKGVATKVVNAVDAAGWAFVGGSTLLAIISGGTLSAASISIDALIYTIKNYLKRSLKAQAIAWVAGV	AVAWAASYFGIRTGLAKQVVNAVDAVGWGIVAASTIAAIISAGGLAVSSAIIDFGVITIKNYLSRNLKAQAVAWAASY	AVAWAASYFDIRYSLASKVVDAIDAVGWGVVAASTIAAIISAGGLAVSSAIIDYGVITIKNYLSRNLKAQAVAWAASY	AIVWIAGYLGISTGMAKKIVDVIDAAGWAFVAVSTIMAILSAGGLAVTSAMVDYAIIYVKDLLKRNLKAQAIVWIAGY	AIVWIAGYLGFSTGMAKKIVDVIDAAGWAFVAVSTIMAILSAGGLAVTSAMIDYAIINVKYLLKRNLKAQAIVWIAGY	AIVWIAGYLGFSTGMAKKIVDVIDAAGWAFVAVSTIMAILSAGGLAVTSAMIDYAIINVKDLLKRNLKAQAIVWIAGY	AVVWLAGYLGIASGIAQKVVDAIDWGGAAFVVLSILGTVMSAGALGAASASIDFIILTVKSYISRSLKAQAVVWLAGY	AVIWLAGYTGIASGAAKKVVDAIDKGAAAFVIISIISTVISAGALGAVSASADFIILTVKNYISRNLKAQAVIWLAGY
Residue number	Staphylococcus aureus 4185	Lactococcus garvieae DCC43	Lactococcus raffinolactis ATCC 43920	Bacillus krulwichiae AM31D	Virgibacillus proomii V-P	Enterococcus faecalis AZ19	Carnobacterium maltaromaticum UAL307	Bacillus toyonensis AFS089278	Leuconostoc mesenteroides TK41401	Lactococcus sp. QU 12	Lactobacillus murinus EF-1	Aerococcus urinaeequi CCUG28094	Streptococcus suis YS111	Lachnobacterium bovis DSM 14045	Clostridium beijerinckii ATCC 25752	Anaerobranca gottschalkii DSM 13577	Caldicellulosiruptor danielii Wai35.B1	Bacillus thuringiensis AFS079576	Bacillus cereus BCE-01	Bacillus coagulans XZL4	Enterococcus villorum F1129D	Paeniclostridium sordellii JGS6956	Bacillus sp. X1	Paenibacillus chondroitinus NBRC 15376	Paenibacillus ferrarius CY1	Clavibacter michiganensis CF11	Listeria monocytogenes BCW 2997	Bacillus safensis Ingolstadt	Bacillus safensis U14-5	Bacillus pumilus 51_5il	Paenibacillus larvae subsp. larvae ERIC_I AS-48	Bacillus sp. NMCC46	Paenibacillus larvae subsp. larvae ERIC_IV	Paenibacillus thiaminolyticus BO5	Enterococcus faecalis subsp. liquefaciens S-48	Enterococcus faecalis 39-5	Geobacillus vulcani PSS1	Alicyclobacillus mali NBRC 102425	Kyrpidia spormannii EA-1	Paenibacillaceae bacterium JTherm	Bacillus vallismortis TD3	Bacillus sp. MSP13	Bacillus weihenstephanensis SDA_NFFE664	Bacillus cereus AFS027647	Paenibacillus larvae subsp. larvae ERIC_I	Paenibacillus larvae subsp. pulvifaciens CCM 38	Paenibacillus larvae subsp. pulvifaciens SAG 10367	Lachnotalea glycerini DSM 28816	Streptococcus uberis NCTC 4674
1	1.644	2.289	1.778	2.833	2.589	1.633	1.633	1.244	1.333	1.1	1.722	2.244	2.244	1.7	2	2.422	2.233	1.333	1.333	1.256	0.956	1.444	0.989	0.989	0.989	1.222	1.178	1.178	1.178	1.178	0.633	1.178	0.5	1.078	0.967	0.967	1.022	1.678	2.122	2.389	2.311	2.311	1.244	1.244	2	2	2	1.889	1.422
2	2.189	2.078	1.489	3.133	2.889	1.933	1.933	1	1.089	0.856	1.478	2	2	1.456	1.756	2.178	1.989	1.044	1.044	0.7	0.367	0.933	0.633	0.633	0.633	0.711	0.667	0.667	0.667	0.667	0.667	0.667	0.144	0.722	0.456	0.456	0.667	1.433	1.878	2.144	2.022	2.022	1	0.656	1.756	1.756	1.756	1.644	1.178
3	1.644	1.778	0.944	2.456	2.211	1.633	1.633	1.033	1.089	0.856	1.478	2	1.967	1.422	1.722	2.478	1.989	1.078	1.078	0.667	0.667	0.933	0.633	0.633	0.667	0.711	0.667	0.667	0.667	0.667	0.667	0.667	0.689	0.689	0.456	0.456	0.633	1.433	1.844	2.111	1.989	1.989	1.033	0.689	1.756	1.567	1.567	1.678	1.211
4	1.367	1.778	1.233	1.556	1.356	1.633	1.633	0.744	0.8	0.478	1.1	1.622	1.589	1.144	1.133	1.8	1.389	0.789	0.789	0.378	0.378	0.556	0.256	0.256	0.289	0.333	0.289	0.289	0.289	0.289	0.289	0.289	0.311	0.311	0.078	0.078	0.256	1.189	1.6	1.6	1.4	1.4	0.333	-0.011	1.2	1.011	1.011	1.411	0.911
5	1.011	1.533	1.289	1.278	1.311	1.167	1.167	0.456	0.467	0.078	1.444	1.689	1.644	1.156	1.2	1.867	1.1	0.456	0.456	0.678	0.089	0.856	0.267	0.556	0.589	0.344	0.344	0.344	0.344	0.344	0.589	0.344	0.878	0.611	0.378	0.378	0.556	1.111	1.311	1.267	1.067	1.067	0.356	-0.056	1.222	1.033	1.033	1.422	0.922
6	0.8	1.578	0.789	1.056	1.089	1.211	0.667	-0.056	-0.044	-0.444	1.178	1.422	1.378	0.889	0.933	1.644	0.556	-0.056	-0.056	0.167	-0.422	0.633	0.044	0.6	0.633	0.122	-0.122	-0.167	-0.167	-0.167	0.078	-0.167	0.867	0.867	0.367	0.367	0.033	0.544	0.789	1.044	0.556	0.556	0.111	-0.344	0.678	0.489	0.489	0.956	0.456
7	1.078	1.311	0.522	0.789	0.822	0.944	0.4	-0.133	-0.089	-0.744	0.9	1.689	1.644	1.156	0.933	1.367	0.856	0.211	0.211	0.467	-0.122	0.122	0.311	0.867	0.9	0.389	0.144	0.1	0.1	0.1	0.378	0.133	0.867	0.6	0.633	0.633	0.033	0.767	1.044	1.256	0.822	0.822	0.333	-0.122	0.689	0.5	0.5	1.256	0.456
8	1.322	0.678	0.522	0.2	0.189	0.356	-0.189	0.456	0.5	0.111	1.144	1.689	1.644	1.156	1.178	1.367	0.856	0.5	0.5	0.756	0.167	0.756	0.7	1.256	1.289	0.733	0.778	0.733	0.733	0.733	1.011	0.767	1.5	1.233	1.267	1.267	0.667	1.056	1.289	1.5	1.067	1.067	0.622	0.167	0.933	0.744	0.744	1.5	0.7
9	0.822	0.678	0.511	0.244	0.233	0.067	-0.478	0.5	0.5	0.078	1.144	1.411	1.356	1.467	0.9	1.156	0.856	1.133	1.133	1.1	0.522	1.056	1	1.256	1.289	1.078	1.367	1.322	1.322	1.322	1.6	1.356	1.811	1.578	1.611	1.611	1.256	1.056	0.589	0.8	0.522	0.522	0.333	0.222	0.644	0.456	0.456	1.256	0.411
10	1.367	1.222	1.022	0.489	0.478	0.611	0.033	-0.311	0	-0.422	0.644	0.911	0.856	0.967	0.4	0.656	0.356	0.667	0.667	0.744	0.167	0.7	1.156	1.144	1.178	0.689	0.978	1.478	1.478	1.478	1.756	1.511	1.422	1.467	1.222	1.222	0.844	0.2	-0.222	-0.011	-0.333	-0.333	-0.367	-0.522	-0.211	-0.4	-0.4	0.4	0.056
11	1.367	1.478	1.278	0.189	0.178	0.578	0	0.233	0.544	0.122	1.156	1.422	1.367	1.478	0.944	1.2	0.867	1.222	1.222	1.567	1.056	1.167	1.667	1.611	1.644	1.233	1.489	1.989	1.989	1.989	2.267	2.022	1.933	1.978	1.733	1.733	1.389	0.744	0.322	0.533	0.222	0.222	0.144	0.333	0.333	0.144	0.144	0.911	0.567
12	1.022	0.889	0.933	0.278	-0.033	0.333	-0.289	0.156	0.467	0.344	1.122	1.389	1.367	1.478	0.944	1.167	0.833	1.189	1.189	1.567	1.022	1.089	1.4	1.611	1.611	1.156	1.411	1.911	1.911	1.911	2.189	1.944	1.667	1.978	1.656	1.656	1.344	0.744	0.322	0.533	0.222	0.222	0.111	0.3	0.3	0.3	0.3	0.878	0.533
13	1.3	0.889	0.933	0.922	0.567	1.144	0.522	0.167	0.511	0.478	0.911	1.178	1.156	1.167	0.944	0.956	0.622	1.189	1.189	1.578	1.033	1.167	1.478	1.4	1.4	0.944	1.2	1.7	1.7	1.7	1.978	1.733	1.411	1.722	1.444	1.444	1.444	0.989	0.278	0.189	0.222	0.222	0.222	0.411	0	0	0	0.289	-0.056
14	1.844	1.4	1.478	1.467	1.122	1.689	1.067	0.8	1.144	1.178	1.211	1.722	1.711	1.722	1.489	1.533	1.511	1.544	1.544	1.578	1.344	0.822	1.422	1.4	1.4	1.456	1.744	2.211	2.211	2.211	2.278	2.244	1.444	2.022	1.711	1.711	1.444	1.589	1.089	1.089	0.856	0.856	0.5	0.756	0.544	0.544	0.544	0.578	0.233
15	1.544	0.844	1.867	0.878	0.533	0.833	0.756	1.389	1.733	1.778	1.511	2.022	2.011	1.989	1.789	1.833	2.089	2.056	2.056	2.089	1.856	1.044	1.644	1.356	1.356	1.456	2.256	2.767	2.767	2.767	2.833	2.8	1.456	1.978	1.978	1.978	1.967	2.189	1.689	1.389	1.367	1.367	1.011	1.344	1.089	1.089	1.089	1.122	0.778
16	1.811	0.844	1.622	0.878	0.533	0.833	0.756	1.167	1.511	1.778	2.011	1.978	1.967	1.944	2.011	2.333	2.011	2.011	2.011	2.011	1.778	0.7	0.789	0.5	0.5	0.911	1.4	1.911	1.911	1.911	1.944	1.911	0.6	1.389	1.122	1.122	1.378	1.378	0.833	0.578	0.511	0.511	0.2	0.533	0.489	0.489	0.489	0.233	0.189
17	1.567	1.233	1.378	1.222	0.922	1.178	1.1	1.433	1.778	1.778	1.422	1.733	1.722	1.311	1.422	1.744	1.733	1.422	1.422	1.456	1.189	0.7	1.256	0.444	0.444	1.156	1.4	1.911	1.911	1.911	1.944	1.911	0.6	1.144	1.122	1.122	1.378	1.1	0.244	0.3	0.511	0.511	0.2	0.533	0.489	0.489	0.489	-0.067	-0.444
18	2.067	1.522	1.889	0.967	0.667	2.033	1.956	1.778	2.122	2.122	1.7	2.011	2.011	1.589	1.7	1.733	1.767	1.422	1.422	1.744	1.467	0.744	1.3	0.789	0.789	1.156	1.156	1.667	1.667	1.667	1.7	1.667	0.878	1.656	1.122	1.122	1.089	1.4	0.944	1.156	0.789	0.789	1.1	1.089	1.122	1.122	1.122	0.278	-0.056
19	1.478	0.633	1.344	0.967	0.667	1.456	1.411	1.778	1.811	1.811	1.733	2.044	2.044	1.622	1.733	1.767	1.756	1.422	1.422	1.744	1.467	0.7	1.033	1.011	1.011	1.189	1.189	1.156	1.156	1.156	1.189	1.156	0.567	1.067	1.156	1.156	1.111	1.789	1.289	1.5	1.178	1.178	1.444	1.478	1.511	1.511	1.511	0.667	0.578
20	1.178	0.667	1.378	1.267	0.967	1.456	1.411	1.744	1.733	1.733	1.189	1.5	1.5	1.078	1.156	1.189	1.211	0.878	0.878	1.2	0.889	0.189	0.767	0.511	0.511	0.611	0.622	0.889	0.889	0.889	0.922	0.889	0	0.5	0.589	0.589	0.533	1.189	0.689	0.9	0.611	0.611	0.878	0.911	0.911	0.911	0.911	0.4	0.311
21	1.767	1.256	1.967	1.311	1.311	1.456	1.456	1.522	1.511	1.511	1.144	1.456	1.233	1.033	1.111	1.144	1.244	0.833	0.833	1.233	0.889	-0.033	0.767	0.244	0.244	0.389	0.4	0.933	0.933	0.933	0.967	0.933	0.222	0.456	0.633	0.633	0.578	0.678	0.422	0.389	0.344	0.344	0.367	0.4	0.644	0.644	0.644	0.133	0.044
22	1.489	0.978	1.678	1.011	1.011	0.944	0.944	1.511	1.467	1.467	2	2.311	2.089	1.889	1.967	1.733	2.1	1.422	1.422	1.511	1.389	0.267	0.778	0.833	0.833	0.978	0.711	1.244	1.244	1.244	1.278	1.244	1.156	1.389	0.944	0.944	0.578	0.944	1.011	0.978	1.044	1.044	1.256	1.256	1.344	1.344	1.344	0.833	0.744
23	1.489	0.711	1.378	1.044	1.044	0.944	0.944	1.211	1.167	1.167	1.422	1.767	1.544	1.344	1.422	1.156	1.511	1.422	1.422	1.222	1.667	0.333	1.422	0.556	0.556	0.478	0.133	0.7	0.7	0.7	0.7	0.7	0.578	0.811	0.4	0.4	0.578	0.944	1.089	0.978	1.311	1.311	1.522	1.522	1.344	1.344	1.344	1.1	1.011
24	2	1.222	1.489	1.9	1.9	1.833	1.833	1.133	1.089	1.133	1.389	1.733	1.544	1.344	1.389	1.122	1.511	1.156	1.156	1.256	1.667	0.411	1.5	0.633	0.633	0.778	0.167	0.733	0.733	0.733	0.733	0.733	0.322	0.344	0.433	0.433	0.656	0.4	0.511	0.678	0.8	0.8	1.256	1.222	1.044	1.044	1.044	1.067	1.011
25	1.444	0.933	1.444	1.622	1.622	1.544	1.544	1.356	1.311	1.356	1.389	1.733	1.544	1.344	1.389	1.122	1.589	1.233	1.233	1.333	1.744	1.267	2.389	1.222	1.489	1.322	0.978	1.622	1.589	1.589	1.589	1.589	0.911	0.933	1.289	1.289	1.511	0.989	1.111	1.378	1.144	1.144	1.844	1.811	1.9	1.9	1.9	1.878	1.9
26	1.911	1.4	1.911	1.878	1.878	2.089	2.089	1.356	1.044	1.089	1.733	1.733	1.544	1.733	1.733	2.011	2.167	1.578	1.578	1.644	2.089	1.022	1.922	1.233	1.5	1.078	0.689	1.333	1.3	1.3	1.3	1.3	0.922	1.178	1	1	1.222	0.978	1.411	1.367	0.856	0.856	1.556	1.522	1.611	1.611	1.611	1.889	2.244
27	1.989	1.5	1.344	2.089	2.089	2.167	2.089	1.822	1.511	1.556	2.033	2.033	1.844	2.033	2.033	2.011	2.411	1.578	1.578	1.644	2.089	1.378	2.389	1.778	2.044	1.622	1.233	1.878	1.844	1.844	1.844	1.844	1.222	1.211	1.544	0.656	1.622	1.267	1.6	1.4	0.578	0.578	1.011	0.978	1.333	1.333	1.333	2.433	2.789
28	1.989	1.8	1.622	1.8	1.8	2.2	2.122	2.711	2.367	2.411	2.578	2.578	2.389	2.5	2.578	2.478	2.922	2.089	2.089	2.156	2.6	1.889	2.611	1.856	2.122	2.089	1.7	2.344	2.311	2.311	2.311	2.311	2.033	2.022	2.011	1.122	2.122	1.811	2.144	1.944	1.044	1.044	1.556	1.522	1.878	1.878	1.878	2.9	3.089
29	1.744	1.256	1.078	1.256	1.256	1.689	1.611	2.067	1.767	1.811	2.567	2.567	2.378	2.533	2.856	2.756	2.922	2.089	2.089	2.156	2.6	1.9	2.333	1.889	2.156	2.633	1.722	2.067	2.033	2.033	2.533	2.033	2.333	2.322	2.033	1.144	2.122	1.833	2.167	2.244	1.567	1.567	1.856	1.822	2.189	2.189	2.189	2.656	2.8
30	2.011	1.256	1.3	1.722	1.511	1.933	2.122	1.822	1.522	1.567	2.344	2.056	2.089	2.022	2.344	2.256	2.333	2.133	2.133	2.122	2.6	1.656	2.089	1.889	2.156	2.389	1.722	1.8	1.767	1.767	2.267	1.767	2.111	2.1	1.767	0.878	1.856	2.078	1.889	2.211	1.567	1.567	2.1	2.067	2.189	2.189	2.189	2.378	2.522
31	2.289	1.644	1.589	1.767	1.556	1.944	2.133	1.733	1.433	1.478	2.378	2.056	2.122	2.056	2.378	2.522	2.367	1.833	1.833	2.389	2.378	1.878	2.489	2	2.267	2.611	2.267	2.344	2.311	2.311	2.811	2.311	2.111	2.1	2.311	1.422	2.356	2.033	1.889	2.511	1.756	1.756	2.1	2.1	2.378	2.378	2.378	2.533	2.678
32	1.7	1.367	1.344	1.733	1.522	1.644	2.1	1.789	1.489	1.533	2.656	2.333	2.4	2.333	2.656	3.022	2.878	2.333	2.333	2.689	2.6	2.156	2.411	2.578	2.844	2.644	2.3	2.378	2.344	2.344	2.844	2.344	2.144	2.133	2.344	1.456	2.111	2.033	1.811	2.467	1.789	1.789	2.133	2.133	2.333	2.333	2.333	2.278	2.711
33	1.233	1.144	0.878	1.222	1.011	1.1	1.556	1.267	0.967	0.967	2.1	1.778	1.811	1.778	2.1	2.467	2.3	2.044	2.044	2.1	2.044	1.567	1.822	2	2.267	2.056	1.711	1.789	1.756	1.756	2.256	1.756	2.111	2.1	1.756	0.867	1.533	1.989	1.8	2.178	1.744	1.744	1.844	1.844	2.044	2.044	2.044	1.722	2.122
34	1.278	1.433	1.167	1.722	1.511	1.611	2.067	1.044	0.744	0.744	1.289	1.311	1.344	1.311	1.633	1.956	2	1.5	1.5	1.556	1.5	1.056	1.278	1.756	1.756	1.544	1.244	1.244	1.244	1.244	1.744	1.244	1.867	1.856	1.244	0.356	1.022	1.744	1.544	2.067	1.744	1.744	1.844	1.844	1.778	1.778	1.778	1.5	1.822
35	1.056	0.967	0.944	1.711	1.5	1.311	1.478	0.5	0.467	1.011	1.289	1.311	1.344	1.311	1.633	1.411	1.456	1.5	1.5	1.556	1.5	1.056	1.278	1.8	1.8	1.544	1.289	1.289	1.289	1.289	1.789	1.289	1.611	1.611	1.289	0.4	1.067	1.789	1.589	2.111	1.789	1.789	1.889	1.889	1.822	1.822	1.822	1.544	1.867
36	0.456	0.611	0.989	1.489	1.278	0.767	1.011	-0.356	-0.389	0.156	0.989	1.011	1.044	1.011	1.333	1.411	1.756	1.8	1.8	1.822	1.8	1.167	1.278	1.722	1.722	1.467	1.211	1.211	1.211	1.211	1.711	1.211	1.311	1.311	1.211	1.211	1.178	1.2	1	1.522	1.789	1.789	1.922	1.922	1.856	1.856	1.856	1.244	1.567
37	1.011	1.2	1.1	2	1.789	1.278	1.522	-0.656	-0.656	-0.111	0.411	0.433	0.467	0.544	0.789	0.911	1.244	0.944	0.944	0.967	0.944	0.656	0.811	1.133	1.133	1	0.7	0.7	0.7	0.7	1.2	0.7	0.8	0.8	0.7	0.7	0.667	1.122	0.922	1.444	1.789	1.789	1.844	1.844	1.778	1.778	1.778	1.244	1.489
38	1.478	1.456	1.567	1.544	1.333	1.633	1.878	-0.278	-0.278	0.022	0.7	0.444	0.478	0.511	0.511	0.622	1.522	1.222	1.222	1.244	1.222	1.156	1.311	1.678	1.678	0.956	1.2	1.2	1.2	1.2	1.2	1.2	1.022	1.022	1.2	1.2	1.167	1.667	0.911	1.156	1.278	1.278	1.844	1.844	1.767	1.767	1.767	1.244	1.533
39	1.211	1.456	0.756	1.333	1.333	1.633	1.333	0.267	0.189	0.489	1	1.033	0.989	1.022	1.022	1.2	2.111	1.256	1.256	1.278	1.256	1.7	1.856	1.944	1.944	1.422	1.5	1.5	1.5	1.5	1.422	1.5	1.244	1.289	1.422	1.422	1.467	1.667	1.456	1.7	1.278	1.278	2.111	2.111	2.033	2.033	2.033	1.522	1.811
40	0.967	1.567	0.167	1.578	1.578	1.911	1.611	0.356	0.567	0.867	0.922	0.778	0.911	0.733	0.733	1.156	2.033	1.478	1.478	1.233	1.478	1.133	1.744	1.833	1.833	1.2	1.233	1.233	1.233	1.233	1.156	1.233	0.944	0.989	1.156	1.156	1.244	1.144	0.856	1.4	0.978	0.978	1.522	1.522	1.456	1.456	1.456	1.256	1.811
41	1.256	2.144	0.167	1.533	1.533	2.178	1.611	0.6	0.533	0.833	0.644	0.5	0.633	0.456	0.456	1.156	1.811	0.667	0.667	0.633	0.667	1.133	1.522	1.533	1.533	1.444	1.478	1.478	1.478	1.478	1.4	1.478	1.189	1.233	1.4	1.4	1.489	0.333	0.356	0.889	0.389	0.389	0.933	0.933	0.944	0.944	0.944	0.956	1.222
42	0.867	1.511	0.633	1.078	1.078	1.789	1.222	0.9	0.833	1.133	0.933	1.089	1.189	0.756	1.044	1.667	1.5	1.222	1.222	0.933	1.222	1.422	1.811	1.811	1.811	1.733	1.767	1.767	1.767	1.767	1.689	1.767	1.467	1.511	1.689	1.689	1.767	0.622	0.644	1.178	0.978	0.978	1.222	1.222	1.233	1.233	1.233	1.244	1.511
43	0.522	0.878	0	0.856	0.222	1.567	1	0.311	0.244	1.133	1.278	1.089	1.189	0.756	1.044	1.711	1.256	1.222	1.222	0.933	1.222	1.422	1.811	1.811	1.811	1.733	1.767	1.767	1.767	1.767	1.689	1.767	1.467	1.511	1.689	1.689	1.767	0.867	0.6	0.9	0.933	0.933	1.522	1.522	1.244	1.244	1.244	0.956	1.222
44	0.522	0.778	-0.278	0.267	-0.067	1.567	1.289	0.889	0.244	0.867	1.222	1.033	1.133	0.7	0.989	1.656	1.256	1.167	1.167	0.878	1.167	0.967	1.356	1.778	1.778	1.278	1.378	1.378	1.378	1.378	1.3	1.378	1.078	1.122	1.233	1.233	1.733	1.111	0.844	1.444	1.478	1.478	2.067	2.067	1.756	1.789	1.789	1.5	1.467
45	1.044	1.022	0.244	0.022	-0.311	2.111	1.833	1.822	1.178	1.8	1.222	1.033	1.133	0.422	0.989	1.367	0.656	0.867	0.867	0.333	0.589	0.156	0.544	1.278	1.278	0.467	0.567	0.567	0.567	0.567	0.489	0.567	0.489	0.533	0.422	0.422	1.522	0.811	0.544	1.144	1.167	1.167	1.722	1.722	1.411	1.444	1.444	0.911	0.878
46	0.144	0.133	0.433	-0.833	-1.167	1.844	1.567	2.089	1.444	2.067	1.256	1.311	1.167	0.667	0.956	1.367	1.211	1.178	1.178	0.633	1.178	0.167	0.511	1.567	1.567	0.433	0.567	0.578	0.578	0.578	0.5	0.578	0.489	0.533	0.422	0.422	1.567	0.244	-0.022	1.033	0.944	0.944	1.611	1.156	0.844	0.878	0.878	0.8	0.767
47	-0.667	-0.511	-0.422	-0.767	-1.1	1.1	0.822	1.5	0.811	1.678	1.367	1.7	1.556	1.056	1.344	1.956	1.211	1.289	1.289	0.744	1.289	0.244	0.511	1.489	1.489	0.511	0.644	0.656	0.656	0.656	0.578	0.656	0.489	0.533	0.5	0.5	1.644	0.278	0.567	1.622	1.456	1.456	1.367	0.911	0.844	0.878	0.878	1.344	1.311
48	-0.911	-1.144	-0.133	-0.778	-1.111	0.511	0.511	0.922	0.033	0.9	0.433	0.767	0.7	0.2	0.489	1.022	1.022	1.256	1.256	0.744	1.289	-0.689	-0.422	0.589	0.589	-0.344	-0.289	-0.344	-0.344	-0.344	-0.344	-0.344	-0.367	-0.367	-0.356	-0.356	0.711	0.544	0.567	1.656	1.756	1.756	1.367	0.911	0.878	0.911	0.911	1.644	1.611
49	-0.911	-1.144	0.456	-0.478	-0.811	0.267	0.267	0.922	-0.556	0.311	0.211	0.122	0.478	0.189	0.478	0.8	1.067	1.033	1.033	0.522	1.067	-0.344	-0.422	0.311	0.311	-0.933	-0.022	-0.933	-0.933	-0.933	-0.933	-0.933	-0.367	-0.367	-0.356	-0.356	0.078	0.844	0.867	1.956	1.411	1.411	1.956	1.5	1.456	1.489	1.489	1.867	1.567
50	-1.544	-1.744	0.456	-0.433	-0.767	0.3	0.3	0.678	-0.522	0.344	0.211	0.122	0.478	0.189	0.478	-0.011	0.478	1.344	1.344	0.522	1.067	-0.689	-0.311	-0.033	-0.033	-0.822	-0.367	-1.278	-1.278	-1.278	-0.822	-1.278	-0.256	-0.256	-0.7	-0.7	-0.267	1.156	1.411	1.967	1.422	1.422	1.967	1.511	1.4	1.189	1.189	1.878	1.578
51	-1.544	-1.744	-0.4	0.267	-0.311	0.3	0.3	0.089	-1.156	-0.289	0.478	0.089	0.478	0.444	0.444	0.033	1.289	1.344	1.344	0.778	1.067	-0.467	-0.089	0.189	0.189	-0.6	-0.144	-1.056	-1.056	-1.056	-0.6	-1.056	-0.033	-0.033	-0.478	-0.478	-0.044	1.422	1.678	2.233	1.422	1.422	2.267	1.811	1.667	1.456	1.456	2.144	1.844
52	-0.956	-1.7	-0.467	0.489	0.544	-0.333	-0.333	0.678	-0.567	-0.289	0.089	-0.256	0.133	0.056	0.1	0.578	1.8	0.956	0.956	0.389	0.678	-0.922	0.378	-0.267	-0.267	-0.133	-0.533	-1.444	-1.444	-1.444	-0.989	-1.444	-0.422	-0.422	-0.867	-0.867	-0.433	1.433	2.189	1.878	1.078	1.078	1.333	0.878	1.022	0.811	0.811	1.8	1.5
53	-1.2	-1.133	-0.467	1.344	1.1	-0.333	-0.333	0.378	-0.289	-0.289	0.389	-0.544	-0.267	-0.344	-0.233	0.178	1.411	0.667	0.667	0.133	0.389	-0.922	1.078	-0.578	-0.578	-0.022	-0.533	-1.4	-1.4	-1.444	-0.989	-0.811	-0.422	-0.489	-0.8	-0.8	-0.744	0.844	1.6	0.989	0.189	0.189	0.444	-0.011	0.167	0.167	-0.078	1.211	0.911
54	-1.122	-0.833	-0.389	1.589	1.344	-0.333	-0.333	0.078	-0.589	-0.589	0.611	-0.322	-0.044	0.156	-0.011	-0.233	1.422	0.078	0.078	0.633	0.078	-0.922	1.078	-0.933	-0.933	-0.022	-0.533	-1.4	-1.4	-1.444	-1.033	-0.811	-0.467	-0.533	-0.8	-0.8	-1.344	1.089	1.844	1.233	0.433	0.433	0.689	0.233	0.978	0.978	0.733	1.456	1.156
55	-0.489	-0.244	-0.389	2.444	2.2	-0.922	-0.922	0.078	-0.556	-0.856	0.856	-0.322	0.2	0.156	0.267	0.311	0.522	0.356	0.356	0.922	0.078	-0.344	1.578	-0.711	-0.711	0.556	0.056	-0.822	-0.822	-0.867	-0.456	-0.233	-0.522	-0.133	-0.211	-0.211	-0.878	1.656	2.411	1.422	0.656	0.656	0.8	0.8	1.544	1.544	1.3	1.644	1.344
56	0.211	0.389	-0.044			-0.067	-0.067	0.667	0.078	-0.222	0.111	-1.067	-0.544	-0.589	-0.478	0.011	0.789	0.244	0.244	0.178	-0.033	-1.344	0.656	-0.933	-1.211	-0.378	-0.878	-1.756	-1.756	-1.8	-1.344	-1.167	-0.989	-0.6	-1.144	-1.144	-1.767	0.656	1.478	0.489	-0.2	-0.2	0.756	0.756	0.911	0.911	0.667	1.056	0.756
57	0.678	1.244	-0.044			0.744	0.744	0.6	0.333	0.033	0.111	-1.067	-0.5	-0.589	-0.433	0.867	0.678	-0.656	-0.656	-0.711	-0.333	-1.344	0.656	-0.889	-1.167	-0.378	-0.878	-1.689	-1.689	-1.733	-1.233	-1.1	-0.944	-0.556	-1.144	-1.144	-1.767	-0.2	0.511	-0.511	-1.2	-1.2	-0.211	-0.211	-0.089	-0.089	-0.333	0.056	-0.244
58	0.644	1.289	0.178			1.256	1.256	1.111	1.144	0.844	-0.178	-0.722	-0.789	-0.878	-0.722	0.522	-0.178	-1.356	-1.356	-1.056	-1.033	-2.044	-0.044	-0.6	-0.878	-0.422	-1.778	-1.733	-1.733	-1.778	-1.278	-1.144	-0.933	-0.544	-1.778	-1.778	-1.833	-0.789	-0.078	-1.4	-1.144	-1.144	-1.1	-1.1	-0.978	-0.978	-1.222	-0.456	-1.056
59	1.033	1.589	0.689			0.956	0.956	1.656	1.656	1.389	0.111	-0.433	-0.5	-0.589	-0.433	0.867	0.633	-1.322	-1.322	-0.711	-0.689	-1.944	-0.4	-0.5	-0.778	-0.778	-1.678	-1.633	-1.633	-1.678	-1.633	-1.044	-1.289	-0.9	-1.678	-1.678	-1.733	-0.511	-0.122	-0.9	-0.644	-0.644	-0.6	-0.6	-0.411	-0.167	-0.411	0.044	-0.556
60	1.889	1.944	1.322			1.244	1.244	1.656	1.7	1.433	-0.156	-0.7	-0.767	-0.856	-0.7	0.322	0.167	-1.867	-1.867	-1.611	-1.233	-2.867	-0.9	-1	-1.278	-1.7	-2.6	-2.556	-2.556	-2.6	-2.489	-1.967	-1.511	-1.756	-2.533	-2.533	-2.589	-1.078	-0.689	-1.8	-1.578	-1.578	-1.533	-1.533	-1.311	-1.067	-1.311	-0.856	-1.456
61			1.744					1.022	1.111	0.878	-0.156	-0.4	-0.878	-0.922	-0.811	0.244	0.122	-1.233	-1.233	-1.611	-0.6	-2.8	-1.756	-0.933	-1.211	-2.556	-2.6	-2.556	-2.556	-2.6	-2.556	-1.967	-1.578	-1.756	-2.6	-2.6	-2.544	-1.089	-0.689	-1.167	-0.944	-0.944	-0.9	-0.9	-0.678	-0.433	-0.678	-0.222	-0.822
62											-0.156	0.189	-0.178	-0.222	-0.178	0.356	0.056	-0.889	-0.889	-1.756	-0.256	-2.1	-1.756	-0.344	-0.622	-1.967	-1.967	-1.967	-1.967	-1.967	-1.922	-1.967	-0.944	-1.056	-1.967	-1.967	-1.956	-1.133	-0.689	-1.167	-0.944	-0.944	-0.9	-0.9	-0.678	-0.678	-0.678	-0.522	-0.822
63											-0.078	0.267	-0.1	-0.144	-0.1	1.056	0.1	-0.3	-0.3	-1.978	0.333	-1.244	-1.056	0.4	0.122	-1.111	-1.111	-1.111	-1.111	-1.111	-1.567	-1.111	-0.2	-0.311	-1.111	-1.111	-1.256	-0.789	-0.344	-0.822	-0.6	-0.6	-0.556	-0.556	-0.9	-0.9	-0.9	-0.178	-0.478
64											-0.078	0.267	-0.1	-0.144	-0.1	0.789	0.733	-0.033	-0.033	-1.678	0.333	-1.244	-1.011	0.444	0.167	-1.111	-1.111	-1.111	-1.111	-1.111	-1.567	-1.111	-0.133	-0.122	-1.111	-1.111	-1.178	-0.744	-0.267	-0.822	-0.522	-0.522	-0.511	-0.511	-0.822	-0.822	-0.822	-0.211	-0.511
65											0.211	0.556	0.189	0.189	0.189	1.089	0.767	-0.033	-0.033	-1.044	0.333	-0.544	-0.311	0.444	0.444	-0.478	-0.478	-0.478	-0.478	-0.478	-0.978	-0.478	0.111	0.122	-0.478	-0.478	-0.589	-0.044	0.367	0.078	0.111	0.111	-0.222	-0.222	0.078	0.078	0.078	0.344	0.078
66											1.111	1.456	1.044	1.089	1.044	0.522	0.989	0.3	0.3	-0.756	0.033	-0.211	0.022	0.733	0.733	-0.144	-0.144	-0.144	-0.144	-0.144	-0.689	-0.144	0.4	0.411	-0.144	-0.144	-0.256	0.244	0.767	0.478	0.511	0.511	0.178	0.178	0.478	0.478	0.478	0.744	0.478
67											1.4	1.744	1.333	1.378	1.333	1.089	1.278	1.267	1.267	-0.144	1	0.711	0.944	0.944	0.944	0.711	0.711	0.711	0.711	0.711	0.167	0.711	0.4	0.411	0.5	0.5	0.667	1.1	1.578	1.289	1.067	1.067	0.767	0.767	1.367	1.367	1.367	1.256	1.289
68											1.144	1.733	1.322	1.367	1.078	1.333	1.322	1.511	1.511	0.1	1.244	1.222	1.189	1.189	1.189	0.956	0.956	0.956	0.956	0.956	0.411	0.956	0.911	0.922	0.744	0.744	0.911	1.1	1.367	1.078	0.844	0.844	0.544	0.544	1.144	1.144	1.144	1.033	1.067
69											0.867	1.733	1.322	0.778	1.078	1.611	1.567	1.5	1.5	0.444	1.233	1.289	0.833	0.833	0.833	1.067	1.022	1.022	1.022	1.022	0.411	1.022	0.278	0.922	0.744	0.744	0.911	1.111	1.422	1.467	1.233	1.233	0.889	0.889	1.533	1.533	1.533	1.422	1.456
70																1.611	1.344	0.867	0.867	0.444	0.6	1.333	0.878	0.878	0.878	1.111	1.067	1.067	1.067	1.067	0.522	1.067	0.389	0.967	0.856	0.856	0.911	0.822	1.311	1.578	1.5	1.5	0.544	0.544	1.189	1.189	1.189	1.078	1.111
71																	1.767
[truncated: 40 more columns]

## Sheet: IIc_ii
Sequence	IASAIYFIADKMGIQLAPAWYQDIVNWVSAGGTLTTGFAIFVGVTVPAWIAEAAAAFGIASAIYFI	IASAIYFIADKMGIQLAPAWYQDIVNWVSAGGTLTTGFAIIVGVTVPAWIAEAAAAFGIASAIYFI	LTSAIYFIADKMGITLSTKMYRDIVDAVSAGGSIAGAFSLIVGVTLPGWLVVAAAGFGLTSAIYFI	AVSAIYFIANKLGIHLAPGWYQDMVNYVSAGGSLAGAFSVVAGVTLPAWIVPIATAFGAVSAIYFI	AVSAIYFIANKLGIHLAPGWYQDMVNYVSAGGSLAGAFSVVAGVTLPAWIVPIATAFGAVSAIYFI	VVSAILFVADLFGIPFTTDIVDQVWGYIEGGAGTVTAISWVLGVTIPAWAVPIIGAVGVVSAILFV	LVSAVYFIAGKLGITLAPGWYEKLVNYISAGGGAVDGVAMILGITLPGWAITVIGAFGLVSAVYFI	ATAAVTWVLSKFGINIGTPTMNEIINYVANGGSIVTAFAVIAGITIPAWVGPVVAAFGATAAVTWV	TTAAVTWVLDKFGIKIGTPTINEIINYVANGGAIVTAFAVIAGITLPAWVGPAVAAFATTAAVTWV	TTAAVTWVLDKFGIKIGTPTINEIINYVANGGAIVTAFAVIAGITLPAWVGPAVAAFGTTAAVTWV	IWSAIYYVADLFGVSLAPVTIRKMVDFMSGGGTLVGAFAFFAGITLPAWVGSITFAMGIWSAIYYV	LASAIYWVCGKFGIELAPGWYQDIVDFVSSGGTIVEAFAAVAGVTLPAWVGPILAAFGLASAIYWV	LASAIYWVCGKFGIELAPGWYQDIVDFVSSGGTIVEAFAAVAGVTLPAWVGPVLAAFGLASAIYWV	LASAIYWVCGKFGIELAPGWYQDIVDFVSSGGTIVEAFAAVAGVTLPAWVGPVLAAFGLASAIYWV	VVSAIYWICGKFGIRLAPGWYQDIVDFVSAGGSIVDAFAIFAGVTLPAWVVPILAGFGVVSAIYWI	VVSAIYWICGKFGIRLAPGWYQDIVDFVSAGGSIVDAFAIIAGITLPAWIAPVLAGFGVVSAIYWI	VVSAIYWICGKFGIRLAPGWYQDIVDFVSAGGSIVDAFAIIAGITLPAWIAPVLAGFGVVSAIYWI	VVSAIYWICGKFGIRLAPGWYQDIVDFVSAGGSIVDAFAIIAGITLPAWIAPVLAGFGVVSAIYWI	VVSAIYWICGKFGIRLAPGWYQDIVDFVSAGGSIVDAFAIIAGITLPAWVAPVLAGFGVVSAIYWI	IYAAINFICDQMGITISGPTWRKLTDWVAAGGSLGTGFALIVGITLPAWILEAAAAFGIYAAINFI	ATAAIYWIADQFGIHLATGTARKLLDAVASGASLGTAFAAILGVTLPAWALAAAGALGATAAIYWI	ATAAIYWIADQFGIHLATGTARKLLDAMASGASLGTAFAAILGVTLPAWALAAAGALGATAAIYWI	ATAAIVWLANKFGVHLTNHLTNSILNAVSNGSSLGSAFAVIAGVTLPGWAVAAVGALGATAAIVWL	GTAAIVWIARQFGVHLTTKLTQKALDLLSSGASLGTVAAVILGVTLPGWAVAAAGALGGTAAIVWI	GTAAIVWIAKQFGVHLTTSLTQKALDLLSAGSSLGTVAAAVLGVTLPAWAVAAAGALGGTAAIVWI	GTAAIVWIAKQFGVHLTTSLTQKALDLLSAGSSLGTVAAAVLGVTLPAWAVAAAGALGGTAAIVWI	GTAAIVWIAKQFGVHLTTSLTQKALDLLSAGSSLGTVAAAVLGVTLPAWAVAAAGALGGTAAIVWI	ATAAVIWIAGLFGIHLDNSLESKLVSGILNGGSAAGVFAAMLGITLPAWAAAAATAMGATAAVIWI	AYAAIGLIADFFGIKIAADWYRQLTDWLAAGGSLTTFAAIVMGVTLPAWLAAAATALGAYAAIGLI
Residue number	Butyrivibrio sp. M55	Butyrivibrio fibrisolvens AR10	Paeniclostridium sordellii R26833	Lactobacillus paracasei subsp. paracasei JCM 8130	Lactobacillus paracasei FAM18168	Alkalibacterium AK22	Gemella cuniculi DSM 15828	Staphylococcus xylosus INIFAP 004-15	Staphylococcus felis F9	Staphylococcus felis F21	Trichococcus alkaliphilus B5	Streptococcus mitis KCOM 1350	Streptococcus pneumoniae Zo 18m39-2	Streptococcus pneumoniae UoS2029	Streptococcus sp. OBRC6	Streptococcus sp. CCH8-G7	Streptococcus gordonii BCA7	Streptococcus cristatus 787_SOLI	Streptococcus thermophilus NCTC 12958	Bacillus thuringiensis serovar indiana HD521	Lactobacillus acidophilus M46	Lactobacillus gasseri LA39	Lactobacillus pentosus KCA1	Lactobacillus plantarum B21	Lactobacillus plantarum B33	Lactobacillus plantarum NI326	Lactobacillus plantarum B31	Lactobacillus nodensis DSM 19682	Bacillus pumilus GM3FR	IIc ii mean	IIc ii confidence Interval
1	2.178	2.178	1.822	2.144	2.144	2.944	2.333	1.7	1.422	1.422	1.389	1.733	1.733	1.733	2.078	2.078	2.078	2.078	2.078	1.956	1.478	1.478	2.011	1.844	1.844	1.844	1.844	2.089	2.033	1.92021	0.124157
2	1.289	1.289	1.011	1.556	1.556	2.089	1.867	1.411	1.111	1.111	0.5	1.267	1.267	1.267	1.567	1.567	1.567	1.567	1.567	1.067	0.889	0.889	1.422	1.389	1.456	1.456	1.456	1.844	1.444	1.37028	0.122494
3	0.656	0.656	0.656	0.656	0.656	2.044	0.967	1.056	0.756	0.756	1.022	0.633	0.633	0.633	0.667	0.667	0.667	0.667	0.667	0.822	0.578	0.578	1.067	1.078	1.144	1.144	1.144	2.344	1.9	0.928069	0.171485
4	0.956	0.956	0.956	1.167	1.167	2.444	1.478	1.167	0.867	0.867	1.422	1.033	1.033	1.033	1.067	1.067	1.067	1.067	1.067	0.833	0.689	0.689	1.178	1.189	1.256	1.256	1.256	2.456	2.011	1.19634	0.16316
5	0.711	0.711	0.711	0.922	0.922	2.2	1.233	0.922	0.622	0.622	1.178	0.789	0.789	0.789	0.822	0.822	0.822	0.822	0.822	0.589	0.444	0.444	0.933	0.944	1.011	1.011	1.011	2.211	1.767	0.951586	0.163205
6	0.711	0.711	0.711	0.922	0.922	2.2	1.267	0.956	0.656	0.656	1.144	0.789	0.789	0.789	0.822	0.822	0.822	0.822	0.822	0.589	0.444	0.444	0.9	0.911	0.978	0.978	0.978	2.244	1.767	0.950552	0.163873
7	0.467	0.467	0.778	0.711	0.711	1.6	1.333	0.644	0.3	0.3	1.2	0.544	0.544	0.544	0.467	0.467	0.467	0.467	0.467	0.9	0.233	0.233	0.078	0.089	0.156	0.156	0.156	1.389	1.378	0.59469	0.160421
8	0.578	0.578	0.889	0.822	0.822	1.6	1.444	1.244	0.9	0.9	1.767	1.067	1.067	1.067	0.989	0.989	0.989	0.989	0.989	1.089	0.756	0.756	0.6	0.611	0.678	0.678	0.678	1.911	1.456	0.996655	0.133671
9	0.278	0.278	0.3	0.522	0.522	1.056	1.144	0.733	0.389	0.389	1.5	0.8	0.8	0.8	0.689	0.689	0.689	0.689	0.689	0.5	0.456	0.456	0.1	0.033	0.1	0.1	0.1	1.022	1.156	0.585483	0.13909
10	-0.1	-0.1	0.022	0.144	0.144	0.778	0.767	0.233	-0.111	-0.111	1.122	0.344	0.344	0.344	0.233	0.233	0.233	0.233	0.233	0.178	0.178	0.178	-0.489	-0.244	-0.178	-0.178	-0.178	0.433	1.156	0.201414	0.144772
11	0.489	0.489	-0.022	0.489	0.489	0.778	0.767	0.144	0.1	0.1	1.978	0.344	0.344	0.344	0.233	0.233	0.233	0.233	0.233	0.389	0.522	0.522	-0.456	-0.178	0.167	0.167	0.167	0.389	1.156	0.373897	0.163659
12	0.822	0.822	0.622	0.822	0.822	0.856	1.1	0.5	0.456	0.456	1.478	0.678	0.678	0.678	0.567	0.567	0.567	0.567	0.567	0.7	0.833	0.833	0.4	0.633	0.978	0.978	0.978	0.389	0.744	0.727276	0.0892941
13	0.467	0.467	0.267	0.256	0.256	1.011	0.533	0.4	0.644	0.644	1.667	0.222	0.222	0.222	0.111	0.111	0.111	0.111	0.111	0.389	0.722	0.722	0.011	0.244	0.589	0.589	0.589	-0.311	0.289	0.402276	0.138351
14	0.122	0.122	-0.189	-0.089	-0.089	0.667	0.189	0.056	0.3	0.3	1.211	-0.122	-0.122	-0.122	-0.233	-0.233	-0.233	-0.233	-0.233	-0.067	0.267	0.267	-0.333	-0.1	0.244	0.244	0.244	-0.356	-0.167	0.0452414	0.125943
15	-0.767	-0.767	-1.078	-0.978	-0.978	-0.222	-0.744	-0.833	-0.589	-0.589	0.311	-1.011	-1.011	-1.011	-1.122	-1.122	-1.122	-1.122	-1.122	-1	-0.667	-0.667	-0.889	-1	-0.656	-0.656	-0.656	-1.289	-1.056	-0.841828	0.122329
16	0.122	0.122	-0.5	-0.411	-0.411	0.422	-0.244	0.056	0.344	0.344	0.611	-0.122	-0.122	-0.122	-0.122	-0.122	-0.122	-0.122	-0.122	-0.5	0.111	0.111	-0.033	-0.444	-0.1	-0.1	-0.1	-0.511	-0.2	-0.0788621	0.10689
17	0.167	0.167	-0.456	-0.367	-0.367	0.011	-0.2	0.056	0.344	0.344	0.656	-0.078	-0.078	-0.078	-0.078	-0.078	-0.078	-0.078	-0.078	-1.078	0.111	0.111	-0.033	-0.444	-0.1	-0.1	-0.1	-0.467	-0.778	-0.108517	0.128368
18	-0.422	-0.422	-0.756	-0.956	-0.956	0.044	-0.789	-0.289	0	0	0.067	-0.667	-0.667	-0.667	-0.667	-0.667	-0.667	-0.667	-0.667	-1.378	-0.478	-0.478	-0.344	-0.756	-0.411	-0.411	-0.411	-0.167	-1.367	-0.552276	0.136978
19	-0.344	-0.344	-0.478	-0.922	-0.922	-0.022	-0.756	-0.356	-0.067	-0.067	0.556	-0.178	-0.178	-0.178	-0.178	-0.178	-0.178	-0.178	-0.178	-1.433	-0.2	-0.2	0.244	-0.256	0.089	0.089	0.089	0.178	-1.667	-0.283207	0.17903
20	-0.078	-0.078	0.422	-0.411	-0.411	0.867	-0.211	0.289	0.578	0.578	0.3	0.333	0.333	0.333	0.333	0.333	0.333	0.333	0.333	-0.789	0.311	0.056	1.067	0.6	0.6	0.6	0.6	0.767	-0.856	0.257414	0.172425
21	-0.067	-0.067	0.122	-0.4	-0.4	-0.022	-0.2	0.567	0.856	0.856	0.289	0.344	0.344	0.344	0.344	0.344	0.344	0.344	0.344	-0.511	0.589	0.333	0.556	0.089	0.089	0.089	0.089	0.767	-0.556	0.20069	0.143602
22	0.278	0.278	0.467	-0.056	-0.056	-0.533	0.144	-0.033	-0.033	-0.033	-0.256	0.4	0.4	0.4	0.689	0.689	0.689	0.689	0.689	-0.211	0.3	0.044	0.244	0.078	0.367	0.367	0.367	0.767	-0.211	0.238759	0.12843
23	0.622	0.622	0.922	0.289	0.289	-0.189	0.489	0.311	0.311	0.311	0.2	0.744	0.744	0.744	1.033	1.033	1.033	1.033	1.033	0.244	0.756	0.5	0.589	0.422	0.711	0.711	0.711	0.811	0.244	0.595621	0.119071
24	0.967	0.967	1.267	0.633	0.633	0.4	0.878	0.656	0.656	0.656	0.589	1.089	1.089	1.089	1.378	1.378	1.378	1.378	1.378	0.633	1.389	1.133	0.589	1.056	1.056	1.056	1.056	1.2	0.589	0.972966	0.117081
25	0.389	0.389	0.678	0.333	0.333	-0.111	0.411	0.067	0.356	0.356	0.3	0.511	0.511	0.511	0.789	0.789	0.789	0.789	0.789	0.122	0.878	0.622	0	0.767	0.767	0.767	0.767	0.689	0.078	0.497793	0.107341
26	0.344	0.344	0.711	0.289	0.289	-0.089	0.144	0.067	0.356	0.356	0.256	0.544	0.544	0.544	0.822	0.822	0.822	0.822	0.822	0.622	0.878	0.622	0	0.767	0.767	0.767	0.767	0.422	0.578	0.517207	0.106137
27	0.656	0.656	1.3	0.878	0.878	0.422	1	0.922	1.211	1.211	1.111	1.4	1.4	1.4	1.678	1.678	1.678	1.678	1.678	0.967	1.222	0.967	0.344	1.111	1.111	1.111	1.111	0.711	0.889	1.11652	0.140307
28	0.678	0.678	1.056	0.978	0.978	0.489	0.756	0.989	1.278	1.278	0.756	0.7	0.7	0.7	0.978	0.978	0.978	0.978	0.978	0.989	0.944	0.689	0.056	0.611	0.611	0.611	0.611	0.711	0.911	0.815448	0.094246
29	0.167	0.167	0.789	0.711	0.711	0.189	0.211	0.722	1.011	1.011	0.744	0.433	0.433	0.433	0.711	0.711	0.711	0.711	0.711	0.478	0.678	0.678	-0.211	0.656	0.656	0.656	0.656	0.678	0.8	0.586621	0.101979
30	0.567	0.567	1.189	1.111	1.111	1.078	0.767	0.833	1.122	1.122	1.144	0.833	0.833	0.833	1.111	1.111	1.111	1.111	1.111	0.589	0.789	0.789	0.189	0.944	0.944	0.944	0.944	0.567	0.8	0.902207	0.0908643
31	0.567	0.567	0.9	0.822	0.822	1.033	0.767	1.422	1.711	1.711	1.389	1.122	1.122	1.122	1.111	1.111	1.111	1.111	1.111	0.589	1.078	1.078	0.778	1.233	0.944	0.944	0.944	1.156	0.8	1.04055	0.108094
32	1.111	1.111	1.367	1.333	1.333	0.978	1.022	1.933	2.222	2.222	1.744	1.367	1.367	1.367	1.656	1.656	1.656	1.656	1.656	1.056	1.322	1.322	1.289	1.744	1.189	1.189	1.189	1.4	1.344	1.44141	0.123067
33	1.467	1.656	1.911	1.844	1.844	1.244	1.567	2.478	2.767	2.767	2.1	1.878	1.878	1.878	2.011	2.2	2.2	2.2	2.2	1.6	1.622	1.622	1.878	2.044	1.744	1.744	1.744	1.656	1.856	1.91724	0.133279
34	2.011	2.2	2.467	2.133	2.133	1.711	2.033	2.767	2.767	2.767	2.378	2.156	2.156	2.156	2.3	2.489	2.489	2.489	2.489	2.156	2.133	2.133	2.167	2.556	2.256	2.256	2.256	2.167	2.156	2.28714	0.0926178
35	1.544	1.733	1.922	1.667	1.667	1.744	1.789	2.222	2.222	2.222	1.911	1.611	1.611	1.611	1.756	1.944	1.944	1.944	1.944	1.689	1.667	1.667	1.7	2.089	1.789	1.789	1.789	1.922	1.689	1.82062	0.072551
36	2.089	2.278	2.189	1.933	1.933	1.744	1.822	2.256	2.256	2.256	1.944	1.611	1.611	1.611	1.756	1.978	1.978	1.978	1.978	2.233	2.178	2.178	2.211	2.6	2.3	2.3	2.3	2.222	2.233	2.06745	0.0938953
37	2.089	2.278	2.156	1.9	1.9	1.744	2.133	2.256	2.256	2.256	1.911	1.922	1.922	1.922	2.067	2.289	2.289	2.289	2.289	2.233	2.178	2.178	2.222	2.6	2.3	2.3	2.3	2.189	2.233	2.15866	0.0693643
38	2.6	2.789	2.378	2.122	2.122	2.044	2.6	2.556	2.478	2.478	2.133	2.144	2.144	2.144	2.289	2.511	2.511	2.511	2.511	2.7	2.4	2.4	2.444	2.556	2.256	2.256	2.256	2.144	2.344	2.37314	0.0755765
39	2.111	2.3	1.889	1.633	1.633	1.367	1.956	2.067	1.989	1.989	1.644	1.656	1.656	1.656	1.8	2.022	2.022	2.022	2.022	2.211	1.911	1.911	1.956	2.178	1.878	1.878	1.878	1.656	1.967	1.89166	0.0798117
40	2.111	2.3	1.933	1.922	1.922	1.656	1.711	2.067	1.989	1.989	1.644	1.656	1.656	1.656	1.8	2.022	2.022	2.022	2.022	2.211	1.911	1.911	1.711	1.933	1.878	1.878	1.878	1.656	1.967	1.89772	0.0665993
41	1.511	1.7	1.411	1.356	1.356	1.656	1.4	1.5	1.422	1.422	1.233	1.356	1.356	1.356	1.2	1.422	1.422	1.422	1.422	1.689	1.611	1.611	1.144	1.367	1.578	1.578	1.578	1.356	1.367	1.44145	0.053112
42	1.7	1.7	1.333	1.389	1.389	1.389	1.1	1.467	1.389	1.389	1.389	1.356	1.356	1.356	1.356	1.422	1.422	1.422	1.389	1.689	1.311	1.311	0.844	1.067	1.311	1.311	1.311	1.344	1.322	1.36324	0.0643845
43	1.433	1.433	1.333	1.656	1.656	1.433	1.178	1.222	1.144	1.144	1.144	1.111	1.111	1.111	1.622	1.422	1.422	1.422	1.389	1.644	1.311	1.311	1.111	1.111	1.356	1.356	1.356	1.122	1.311	1.32328	0.067455
44	1.089	1.089	1.844	1.522	1.522	1.3	1.144	1.089	1.011	1.011	1.1	0.978	0.978	0.978	1.489	1.289	1.289	1.289	1.256	1.3	1.556	1.556	1.356	1.356	1.6	1.6	1.6	1.367	1.556	1.31428	0.0903574
45	0.822	0.822	1.578	1.556	1.556	1.333	1.111	1.056	0.711	0.711	1.1	1.011	0.978	0.978	1.522	1.256	1.256	1.256	1.222	1	1.289	1.289	1.089	1.089	1.333	1.333	1.333	1.067	1.289	1.17055	0.090888
46	1.1	1.1	1.856	1.833	1.833	1.911	1.689	1.6	1.256	1.256	1.1	1.511	1.478	1.478	2.022	1.756	1.756	1.756	1.722	1.278	1.567	1.567	1.633	1.367	1.611	1.611	1.611	1.344	1.567	1.55755	0.0949608
47	0.833	0.833	1.633	1.333	1.333	1.367	1.222	1.3	1.033	1.033	0.989	1.289	1.256	1.256	1.8	1.533	1.533	1.533	1.5	1.056	1.1	1.1	1.167	0.9	1.144	1.144	1.144	0.844	1.067	1.21638	0.0938823
48	1.211	1.211	1.767	1.711	1.711	1.744	1.6	1.678	1.411	1.411	1.367	1.667	1.633	1.633	1.933	1.667	1.667	1.667	1.633	1.433	1.478	1.478	1.544	1.278	1.522	1.522	1.522	1.222	1.444	1.54362	0.0681053
49	1.322	1.322	2.122	1.822	1.822	2.011	1.956	1.789	1.522	1.522	1.378	1.778	1.744	1.744	2.044	1.778	1.778	1.778	1.744	1.544	1.7	1.7	2.011	1.744	1.744	1.744	1.744	1.233	1.667	1.71748	0.0825409
50	1.378	1.378	2.178	1.878	1.878	2.067	2.011	1.844	1.822	1.578	1.433	1.833	1.8	1.8	2.1	1.833	1.833	1.833	1.8	1.6	1.756	1.756	2.067	1.8	1.8	1.8	1.8	1.289	1.722	1.78162	0.0813397
51	1.378	1.378	2.178	1.578	1.578	2.333	2.233	1.578	1.278	1.033	1.467	1.789	1.756	1.756	2.1	1.8	1.8	1.8	1.8	1.6	1.756	1.756	2.067	1.556	1.556	1.556	1.556	1.289	1.5	1.68293	0.113458
52	1.378	1.378	1.633	1.578	1.578	2.333	2.2	1.544	1.244	1	1.411	2.033	2	2	2.1	2.067	2.067	2.067	2.067	1.033	1.256	1.256	1.522	1.011	1.011	1.011	1.011	1.011	1.156	1.55021	0.169768
53	1.678	1.678	1.078	1.667	1.667	2.422	2.189	1.922	1.622	1.378	1.411	2.122	2.089	2.089	2.189	2.156	2.156	2.156	2.156	1.622	1.256	1.256	1.522	1.011	1.011	1.011	1.011	1.011	1.156	1.64455	0.17545
54	1.678	1.678	1.078	1.367	1.367	2.122	1.922	1.656	1.622	1.378	1.111	1.822	1.822	1.822	1.889	1.889	1.889	1.889	1.889	1.622	1.256	1.256	1.522	1.011	1.011	1.011	1.011	1.011	1.156	1.50886	0.135651
55	1.978	1.978	1.378	1.667	1.667	2.122	1.889	1.656	1.622	1.378	1.689	1.9	1.9	1.9	1.967	1.967	1.967	1.967	1.967	1.922	1.556	1.556	1.556	1.311	1.311	1.311	1.311	1.278	1.456	1.69403	0.102063
56	1.633	1.633	1.033	1.6	1.6	2.589	1.789	1.378	1.344	1.1	1.233	1.556	1.556	1.556	1.622	1.622	1.622	1.622	1.622	1.333	1.456	1.456	2.067	1.822	1.822	1.822	1.822	1.856	1.489	1.60879	0.112491
57	1.744	1.744	1.389	1.711	1.711	2.7	1.9	1.078	1.044	0.8	0.889	1.256	1.256	1.256	1.567	1.567	1.567	1.567	1.567	1.444	1.156	1.156	1.767	1.522	1.522	1.522	1.522	1.556	1.711	1.48934	0.136926
58	1.933	1.933	1.578	1.9	1.9	2.7	2.089	1.233	1.2	0.956	1.144	1.411	1.411	1.411	1.756	1.756	1.756	1.756	1.756	1.633	1.233	1.233	1.767	1.6	1.6	1.6	1.6	1.844	1.789	1.63717	0.131593

## Sheet: _xltb_storage_
XL Toolbox Settings
	export_preset	<?xml version="1.0" encoding="utf-16"?>_x000D_ <Preset xmlns:xsi="http://www.w3.org/2001/XMLSchema-instance" xmlns:xsd="http://www.w3.org/2001/XMLSchema">_x000D_ <Name>Png, 400 dpi, RGB, Transparent canvas</Name>_x000D_ <Dpi>400</Dpi>_x000D_ <FileType>Png</FileType>_x000D_ <ColorSpace>Rgb</ColorSpace>_x000D_ <Transparency>TransparentCanvas</Transparency>_x000D_ <UseColorProfile>false</UseColorPro…
	export_path	C:\Users\s2986678\OneDrive - Griffith University\Papers\Paper_1\BMC_Bioinformatics_sub\Fig 3.png

## Sheet: Combined_graph
Residue number	Family i	IIc I confidence Interval	Family ii	IIc ii confidence Interval				IIc ii (rotated)
1	1.43216	0.103531	1.92021	0.124157
2	1.19155	0.119577	1.37028	0.122494
3	1.25975	0.0995473	0.928069	0.171485
4	0.940034	0.100012	1.19634	0.16316
5	0.929379	0.0958647	0.951586	0.163205
6	0.568851	0.105812	0.950552	0.163873
7	0.641632	0.0983015	0.59469	0.160421
8	0.878943	0.0910153	0.996655	0.133671
9	0.844701	0.0988933	0.585483	0.13909
10	0.398402	0.132754	0.201414	0.144772
11	0.792322	0.135033	0.373897	0.163659
12	0.712793	0.13609	0.727276	0.0892941
13	0.595391	0.140422	0.402276	0.138351
14	1.03599	0.136349	0.0452414	0.125943
15	1.36185	0.143322	-0.841828	0.122329
16	0.894494	0.158574	-0.0788621	0.10689
17	0.773885	0.14376	-0.108517	0.128368
18	1.08774	0.12858	-0.552276	0.136978
19	1.20374	0.110274	-0.283207	0.17903
20	0.826092	0.0944961	0.257414	0.172425
21	0.808506	0.0920483	0.20069	0.143602
22	1.19316	0.0957479	0.238759	0.12843
23	0.893437	0.0914386	0.595621	0.119071
24	0.913506	0.0975803	0.972966	0.117081
25	1.43493	0.0827053	0.497793	0.107341
26	1.39759	0.0976912	0.517207	0.106137
27	1.58721	0.124153	1.11652	0.140307
28	2.03793	0.134831	0.815448	0.094246
29	2.07066	0.123759	0.586621	0.101979				0.586621
30	1.94332	0.117533	0.902207	0.0908643				0.902207
31	2.17809	0.120611	1.04055	0.108094				1.04055
32	2.3223	0.135298	1.44141	0.123067				1.44141
33	1.90484	0.109607	1.91724	0.133279				1.91724
34	1.6551	0.0840425	2.28714	0.0926178				2.28714
35	1.65138	0.0875903	1.82062	0.072551				1.82062
36	1.48013	0.106615	2.06745	0.0938953				2.06745
37	1.32039	0.131086	2.15866	0.0693643				2.15866
38	1.38491	0.105139	2.37314	0.0755765				2.37314
39	1.42272	0.0863627	1.89166	0.0798117				1.89166
40	1.17368	0.0844584	1.89772	0.0665993				1.89772
41	1.1457	0.089429	1.44145	0.053112				1.44145
42	1.42975	0.0828295	1.36324	0.0643845				1.36324
43	1.43398	0.109641	1.32328	0.067455				1.32328
44	1.46134	0.11338	1.31428	0.0903574				1.31428
45	1.28828	0.133823	1.17055	0.090888				1.17055
46	0.93908	0.113818	1.55755	0.0949608				1.55755
47	0.935874	0.120061	1.21638	0.0938823				1.21638
48	0.792862	0.164086	1.54362	0.0681053				1.54362
49	0.868862	0.201595	1.71748	0.0825409				1.71748
50	0.51	0.185883	1.78162	0.0813397				1.78162
51	0.298207	0.192575	1.68293	0.113458				1.68293
52	0.0494828	0.18748	1.55021	0.169768				1.55021
53	-0.110529	0.151444	1.64455	0.17545				1.64455
54	-0.234644	0.195085	1.50886	0.135651				1.50886
55	-0.0591034	0.209487	1.69403	0.102063				1.69403
56	-0.385882	0.178648	1.60879	0.112491				1.60879
57	-0.625329	0.153551	1.48934	0.136926				1.48934
58	-0.929035	0.173306	1.63717	0.131593				1.63717
59	-0.622424	0.178551						1.92021
60	-0.795541	0.241466						1.37028
61	-0.644975	0.223652						0.928069
62	-0.495312	0.188802						1.19634
63	-0.121286	0.162952						0.951586
64	0.00203896	0.178353						0.950552
65	0.05466	0.151062						0.59469
66	0.392571	0.15283						0.996655
67	0.996773	0.138611						0.585483
68	1.03029	0.0996628						0.201414
69	1.11373	0.110835						0.373897
70	0.995722	0.108098						0.727276
71	1.767							0.402276
								0.0452414
								-0.841828
								-0.0788621
								-0.108517
								-0.552276
								-0.283207
								0.257414
								0.20069
								0.238759
								0.595621
								0.972966
								0.497793
								0.517207
								1.11652
								0.815448

## Sheet: Immunity_genes
Bacteriocin	Transmembrane residues	Acidic residues	Protein sequence										Hydrophobicity of Immunity gene
Aureocyclicin 4185	6 - 26, 38 - 58	59 (non-cytoplasmic)	MKTINFIFLIFLILFQIHQILKNYHLYKKTNARKNKNLVWIMVFTLLITCTAVLALIFDI*									Residue number	Aureocyclicin 4185	Amylocyclicin	AS-48	bacA	Carnocyclin A	Circularin A	Garvicin ML	Leucocyclicin Q	Uberolysin	Acidocin B	Butyrivibriocin AR10	Paracyclicin	Gassericin A/	Plantacyclin B21AG	Plantaricyclin A
Amylocyclicin	5 - 20, 26 - 46, 53 - 72	25 (non-cyto)	MRSKLSLIGVPIVMIIGYIISLSFEWLFPVLTFGVAGLYLFIFAPVQNKFIRYIFLFIFVINLLASAALYFGI*									5	1.356	0.4	0.744	0.744	1.211	-0.278	0.467	-0.678	0.8	0.933	1.289	1.356	0.933	0.022	0.844
AS-48	6 - 25, 32 - 49	5 (non-cytoplasmic), 26 (cytoplasmic)	MKRIDYIIIIVSLLATIVAIFLIGIDSMLGKIFLAISLGFFSSPFLKWINKLINKN*									6	1.644	0.656	1.033	1.033	1.311	-0.289	0.756	-0.389	1.011	1.144	0.989	1.644	1.144	0.278	0.244
bacA	6 - 25, 32 - 49	5 (non-cytoplasmic), 26 (cytoplasmic)	MKRIDYIIIIVSLLATIVAIFLIGIDSMLGKIFLAISLGFFSSPFLKWINKLINKN*									7	2.389	0.978	1.933	1.933	1.856	0.6	1.344	-0.5	1.9	2.033	1.067	2.278	2.033	1.211	0.2
Carnocyclin A	6 - 23, 35 - 58	N/A	MTLLNYIFGFVMLGYGIHQYLKYQTMYVKTNKKKYKLISLIFIVAVVCIILGSILRLLNL*									8	2.889	1.567	2.344	2.344	1.644	1.456	1.8	-0.211	1.944	2.378	1.967	2.311	2.378	1.522	-0.656
Circularin A	6 - 23, 30 - 48	N/A	MNKKKLLIYAILFLIYIILFLTYNNSIFRIILVVSLGFLSSIISKLQIK*									9	2.889	2.467	2.267	2.267	1.644	2.2	2.689	0.367	1.756	2.378	1.922	1.911	2.378	1.6	0.056
Garvicin ML	6 - 23, 30 - 52	N/A	MNYNLLSITIAFIFSIHLILKNVNKKNKNWLIIIFLVSCMLIFLFGIVGILLRWF*									10	3.7	2.256	3.078	3.078	1.989	3.056	2.578	0.956	1.756	2.456	1.956	1.989	2.456	2.489	0.978
Leucocyclicin Q	12 - 31, 51 - 72, 79 - 99, 111 - 130, 150 - 172	44 (non-cytoplasmic), 103 (non-cytoplsamic), 114 (transmembrane), 134 (cyto), 138 (cyto)161 (transmem)	MNMTNRSTLIRIIALIVVFVLSVLIGIYTGSNFNFHTATNIKSDNVGLHGVIVYFVHNGLLLLIPLISVFIFGIIAPVFLVSQAVVIGIFVGVSMYNGLSILDITVRMSHGLFEIPAMMLATWIGTFYVYKYNEPFSDFWKRVRKRVLVVYVLVGISAICEACFTPILIRWLNNG*									11	3.7	2.844	3.422	3.422	1.989	3.133	2.067	1.878	2.3	3.156	2.178	2.8	3.156	2.744	1.022
Uberolysin	9 - 33, 39 - 57, 69 - 87	27 (trans), 38 (non-cyto), 59 (cyto), 62 (cyto), 63 (cyto)	MNKVIGKILLINCIISVFLTVVLPTSEPIGYYLYKSYDIIFSIVNFTLSIFLYFFIVRDKTEDVNSNRLKFLLSITFILSLLTNVVFK*									12	2.811	2.922	2.844	2.844	1.444	2.567	2.656	2.467	2.644	2.856	3.178	2.756	2.856	2.744	0.022
Acidocin B	7 - 23, 29 - 45	N/A	MQKLLRIIALISLIAAIISFFIFKINYITYILIGIFIGSGFIYQIRAQGRNRK*									13	3	2.378	2.844	2.844	1.633	2.567	1.8	3.011	2.611	2.856	2.878	2.756	2.856	2.7	0.278
Butyrivibriocin AR10	7 - 26, 32 - 50	28 (non-cyto), 31 (non-cyto), 53 (cyto)	MLKVTCRILSIVLGIIAIVLLGWLWMNDKREYSFIALLIAVAGMFCLRLSRME*									14	2.222	2.278	2.811	2.811	1.322	3.211	2.3	3.056	2.5	3.156	2.956	2.289	3.156	3.4	1.211
Paracyclicin	5 - 21, 27 - 45	25 (non-cyto), 52 (cyto)	MKTFLNVLLIAGSILLLGLLFSKNEWFAVANLVFLALIFAIQRFYGKSHTHE*									15	1.333	2.311	2.511	2.511	0.622	3.433	2.3	2.867	2.5	2.644	3.511	2.211	2.644	2.856	1.522
Gassericin A	7 - 23, 29 - 45	N/A	MQKLLRIIALISLIAAIISFFIFKINYITYILIGIFIGSGFIYQIRAQGRNRK*									16	1.522	2.989	2.544	2.544	0.011	3.244	2.522	3.833	1.922	2.456	3.433	2.433	2.456	2.856	1.6
Plantacyclin B21AG	7 - 25, 31 - 49	5 (cyto), 54 (cyto)	MKNLDMLVRVITIIVLLATIIAFFFQGLSTITYVCAIITVILSFVYQLIKRHTD*									17	1.522	2.4	2.944	2.944	0.222	3.244	1.778	3.756	2.778	2.856	3.389	2.789	2.856	3.433	2.489
Plantaricyclin A	13 - 32, 38 - 56	12 (cyto), 61 (cyto)	MVVRRLIMKNLDMLVRVITIILLLATITAFFFKGLSTITYICAIITVVLAFVYQLIKRHTD*									18	0.589	2.356	2.944	2.944	-0.633	2.856	0.889	3.167	2.967	2.933	2.922	2.789	2.933	3.133	2.7
												19	-0.222	2.056	3.022	3.022	-0.733	2.289	1.044	3.433	2.889	2.744	2.867	1.856	2.744	2.944	2.7
												20	-0.678	1.867	2.778	2.778	-0.978	1.4	0.744	3.433	2.211	2.111	2.789	1.044	2.111	2.789	2.656
												21	-0.644	0.978	3.356	3.356	-1.011	1.156	-0.189	3.433	2.222	2.411	2.189	0.233	2.411	2.678	3.356
												22	-0.722	0.922	2.467	2.467	-1.3	0.567	-0.267	2.922	1.667	1.522	2.2	-0.289	1.522	1.867	2.811
												23	-0.511	1.489	1.911	1.911	-1.089	0.567	-1.078	2.956	0.967	0.878	1.311	0.067	0.878	1.622	2.811
												24	-0.556	1.3	1.922	1.922	-0.233	0.456	-2.011	2.5	0.367	1.467	0.456	-0.156	1.467	2.122	2.811
												25	-1.489	0.622	1.844	1.844	-0.522	-0.356	-2.822	1.956	0.944	1.078	-0.4	-0.111	1.078	1.533	2.511
												26	-1.989	1.178	1.489	1.489	-1.022	-0.278	-2.489	1.489	0.433	0.622	-1.322	-0.222	0.622	0.956	2.322
												27	-1.944	1.178	0.633	0.633	-0.978	0.3	-1.678	1.489	-0.178	0.622	-1.667	-0.522	0.622	1.256	2.211
												28	-1.356	1.189	0.633	0.633	-1.267	0.867	-1.644	0.633	-0.744	0.733	-1.711	0.333	0.733	0.867	2.1
												29	-1.711	1.189	0.989	0.989	-1.311	1.722	-0.756	0.522	-0.144	1.667	-2.222	1.189	1.667	0.411	1.244
												30	-1.789	1.533	0.911	0.911	-1.667	2.578	0.178	-0.367	-0.211	1.122	-1.811	1.889	1.122	0.567	1
												31	-2.6	2.1	1.5	1.5	-2.022	2.578	0.922	-0.011	-0.556	2.011	-1.522	2.411	2.011	1.233	1.5
												32	-2.889	1.878	2.089	2.089	-2.311	2.5	1.733	-0.867	-0.256	2.467	-0.933	2.3	2.467	1.478	0.911
												33	-2.844	1.522	1.789	1.789	-2.356	2.144	2.633	-0.8	-0.222	2.467	-0.122	2.522	2.467	1.556	0.911
												34	-1.989	2.122	1.789	1.789	-1.422	2.956	2.933	-0.522	-1.111	2.5	0.733	2.556	2.5	2.144	1.211
												35	-1.444	1.511	1.789	1.789	-1.433	2.878	3.311	-0.556	-0.567	2.556	1.733	2.667	2.556	2.144	0.822
												36	-1.156	1.511	2.533	2.533	-0.622	2.289	3.1	-0.856	0.078	2.011	2.322	3.256	2.011	2.111	0.367
												37	-0.856	1.9	2.344	2.344	0.311	1.778	3.022	0.033	0.533	1.9	2.933	3.333	1.9	2.689	0.556
												38	-0.144	2.089	1.944	1.944	1.056	1.811	3.022	-0.711	0.022	1.9	3.222	2.478	1.9	3.256	1.267
												39	0.756	2.444	1.433	1.433	1.989	1.844	2.833	-0.411	0.667	1.8	2.867	1.667	1.8	2.7	1.511
												40	1.456	2.178	1.056	1.056	2.6	1.844	2.944	-1.111	1.567	0.911	2.578	1.556	0.911	2.733	1.589
												41	1.811	1.8	0.867	0.867	3.233	0.989	2.833	-1.144	1.267	1.1	2.689	1.211	1.1	3	2.178
												42	2.622	2.311	1.378	1.378	3.278	1.456	2.322	-0.6	1.722	0.1	2.544	0.744	0.1	2.356	2.178
												43	2.622	1.5	0.522	0.522	3.244	0.756	2.911	-0.844	2.033	0.344	2.544	-0.189	0.344	1.467	2.144
												44	2.656	1.256	0.467	0.467	3.611	0.833	3.1	-0.344	1.956	0.044	1.544	-0.589	0.044	1.967	2.689
												45	2.678	0.4	0.656	0.656	3.689	0.489	2.844	-0.311	1.367	0.044	1.767	-1.144	0.044	2	3.256
												46	2.456	0.4	-0.044	-0.044	3.689		2.922	-0.856	1.556	-0.767	1.211	-1.722	-0.767	1.067	2.956
												47	2.167	0.4	-0.389	-0.389	3.8		2.844	0.044	1.956	-1.656	0.511	-1.689	-1.656	0.144	2.989
												48	1.9	-0.411	0.122	0.122	3.256		2.956	0.633	1.878	-2.011	0.767	-1.578	-2.011	-0.122	3.256
												49	2.056	-0.756	0.8	0.8	2.7		2.033	1.489	1.267	-2.056	0.167		-2.056	-0.511	2.611
												50	2.556	-0.078	0.1	0.1	3		1.622	1.733	1.967					-1.367	1.722
												51	2.333	-0.233	-0.756	-0.756	2.956		1.978	1.578	1.967						2.222
												52	2.333	0.578	-0.711	-0.711	1.989			2.089	2.544						2.256
												53	2.333	1.278			2.133			1.311	2.589						1.356
												54	2.722	2.211			2.056			1.278	2.178						0.433
												55	2.056	2.211			1.167			1.278	1.289						-0.122
												56	2.633	2.178			1.167			1.233	0.544						-0.511
												57		3.178						1.156	0.044						-1.367
												58		2.933						1.111	-0.2
												59		2.856						1.678	-0.9
												60		2.967						1.867	-0.744
												61		2.744						1.222	-1.633
												62		2.344						2	-2.189
												63		2.044						2.889	-2.078
												64		1.933						2.844	-2.189
												65		1.889						2.889	-1.333
												66		1.244						2.778	-1.689
												67		1.944						2.856	-0.989
												68		1.478						2.744	-0.178
												69		1.556						2.2	-0.222
												70								2.878	0.078
												71								2.956	0.667
												72								2.656	0.978
												73								2.567	1.789
												74								2.567	1.867
												75								2.567	2.722
												76								2.489	2.322
												77								2.644	2.322
												78								2.6	2.322
												79								1.711	2.333
												80								1.411	1.444
												81								1.678	1.989
												82								2.322	2.144
												83								2.356	1.956
												84								2	1.1
												85								2.078
												86								1.922
												87								2.478
												88								2.822
												89								3.089
												90								2.533
												91								2.278
												92								1.633
												93								1.289
												94								0.744
												95								0.856
												96								0.3
												97								0.844
												98								0.8
												99								0.5
												100								0.789
												101								0.856
												102								1.711
												103								1.256
												104								1.044
												105								1.044
												106								0.189
												107								-0.278
												108								0.533
												109								0.344
												110								0.033
												111								0.067
												112								0.389
												113								0.378
												114								0.678
												115								1.244
												116								1.711
												117								1.489
												118								1.1
												119								1.389
												120								1.389
												121								1.522
												122								1.244
												123								1.344
												124								0.989
												125								1.033
												126								0.689
												127								0.333
												128								0.289
												129								-0.6
												130								-0.944
												131								-1.044
												132								-1.044
												133								-0.989
												134								-1.844
												135								-1.389
												136								-1.056
												137								-1.344
												138								-1.456
												139								-0.6
												140								-0.922
												141								-1.667
												142								-2.078
												143								-1.222
												144								-1.111
												145								-0.544
												146								0.356
												147								0.711
												148								0.711
												149								1.633
												150								2.533
												151								2.989
												152								3.022
												153								2.511
												154								2.244
												155								2.278
												156								2.7
												157								1.844
												158								1.622
												159								1.433
												160								1.789
												161								1.211
												162								1.122
												163								1.422
												164								1.344
												165								1.567
												166								1.456
												167								1.156
												168								1.3
												169								0.6
												170								0.289
												171								0.422
